# Supplementary material for: 2-Isopropyl-6-methyl­pyrimidin-4(3H)-one
Source: Acta Crystallogr Sect E Struct Rep Online. 2010 Aug 28;66(Pt 9):o2459. doi: 10.1107/S1600536810034276 (PMC3008064; doi:10.1107/S1600536810034276)
Supplement: Supplementary file 2 [file e-66-o2459-Isup2.hkl]

#
# h,k,l, Fc-squared, Fo-squared, sigma(Fo-squared) and status flag
#
data_I
_shelx_title ' h94m in P2(1)/n (100K)'
_shelx_refln_list_code          4
_shelx_F_calc_maximum       93.49
_exptl_crystal_F_000       328.00
_reflns_d_resolution_high  0.7097
 
loop_
 _symmetry_equiv_pos_as_xyz
 'x, y, z'
 '-x+1/2, y+1/2, -z+1/2'
 '-x, -y, -z'
 'x-1/2, -y-1/2, z-1/2'
 
_cell_length_a     4.8627
_cell_length_b    22.6320
_cell_length_c     7.4228
_cell_angle_alpha  90.000
_cell_angle_beta   96.495
_cell_angle_gamma  90.000
 
_shelx_F_squared_multiplier     1.000
 
loop_
 _refln_index_h
 _refln_index_k
 _refln_index_l
 _refln_F_squared_calc
 _refln_F_squared_meas
 _refln_F_squared_sigma
 _refln_observed_status
   2   0   0      892.83      932.27     13.44 o
   4   0   0       19.54       25.25      2.10 o
   6   0   0       98.22       92.36      6.38 o
   1   1   0     1543.52     1596.47     28.17 o
   2   1   0       41.67       41.27      1.52 o
   3   1   0       48.00       64.01      1.74 o
   4   1   0       28.40       25.37      1.48 o
   5   1   0       52.27       50.13      2.11 o
   6   1   0       31.59       28.18      2.94 o
   0   2   0     2789.43     2554.16     56.73 o
   1   2   0      386.82      343.36      6.62 o
   2   2   0      785.10      777.07      8.14 o
   3   2   0      315.53      342.83      4.72 o
   4   2   0       44.85       40.96      1.64 o
   5   2   0       12.02       11.71      1.26 o
   6   2   0        5.25        2.07      1.32 o
   1   3   0        9.90       11.34      0.64 o
   2   3   0       68.38       68.53      1.16 o
   3   3   0       41.32       38.39      1.34 o
   4   3   0       19.69       24.78      1.80 o
   5   3   0        0.06        0.57      0.74 o
   6   3   0       54.39       56.48      5.97 o
   0   4   0     1785.32     1691.58     20.00 o
   1   4   0     1163.74     1213.84     15.22 o
   2   4   0      598.93      589.02      6.18 o
   3   4   0       67.13       68.46      1.79 o
   4   4   0       25.92       30.02      1.96 o
   5   4   0        5.59        2.90      0.94 o
   6   4   0       37.68       32.74      4.78 o
   1   5   0        0.07        0.52      0.19 o
   2   5   0      193.89      200.14      2.48 o
   3   5   0      203.35      204.84      2.28 o
   4   5   0      103.39       94.59      2.47 o
   5   5   0       90.15       87.78      3.44 o
   6   5   0       33.44       48.49      5.72 o
   0   6   0      497.98      498.82      4.82 o
   1   6   0      126.75      109.08      1.55 o
   2   6   0       16.81       17.48      0.70 o
   3   6   0      114.70      108.34      1.84 o
   4   6   0        2.32        3.39      0.72 o
   5   6   0        2.61        2.70      2.42 o
   6   6   0       30.91       27.67      4.52 o
   1   7   0      898.23      871.36      9.09 o
   2   7   0        1.47        0.57      0.27 o
   3   7   0        3.07        4.49      0.48 o
   4   7   0      114.63      111.63      2.71 o
   5   7   0       25.97       31.47      2.96 o
   6   7   0       26.71       22.17      3.37 o
   0   8   0      781.89      750.98      7.15 o
   1   8   0       16.89       18.97      0.80 o
   2   8   0      285.73      298.20      4.44 o
   3   8   0        3.81        5.40      0.54 o
   4   8   0      197.99      193.88      4.41 o
   5   8   0        2.49        2.39      2.60 o
   6   8   0       15.01       17.69      2.55 o
   1   9   0      131.79      145.18      1.75 o
   2   9   0      102.74      115.40      2.26 o
   3   9   0      195.23      177.59      2.65 o
   4   9   0      485.54      490.11      5.31 o
   5   9   0      173.07      188.30     12.74 o
   6   9   0        2.34        1.57      1.37 o
   0  10   0      426.23      469.49      4.94 o
   1  10   0      338.89      346.38      3.35 o
   2  10   0        9.42       10.58      0.79 o
   3  10   0        0.19        0.29      0.32 o
   4  10   0      269.20      268.95      4.22 o
   5  10   0      696.46      737.93     15.16 o
   6  10   0      270.85      304.70      8.93 o
   1  11   0        0.17        0.43      0.22 o
   2  11   0      133.28      146.52      2.72 o
   3  11   0      331.75      321.54      4.24 o
   4  11   0      228.62      225.18      3.85 o
   5  11   0       96.24      108.86      4.74 o
   6  11   0        2.83        7.24      1.83 o
   0  12   0     1090.21     1108.82     10.60 o
   1  12   0      989.44     1050.42      8.61 o
   2  12   0       49.08       52.54      1.50 o
   3  12   0      284.96      297.33      6.15 o
   4  12   0       39.19       41.54      1.68 o
   5  12   0      159.44      166.10      5.92 o
   6  12   0       26.09       26.16      4.68 o
   1  13   0       18.93       24.33      0.85 o
   2  13   0      436.35      432.93      4.68 o
   3  13   0       23.96       19.63      1.56 o
   4  13   0       10.10        9.10      1.29 o
   5  13   0        1.99        0.34      1.55 o
   6  13   0        4.38        0.61      1.96 o
   0  14   0      126.36      137.74      2.95 o
   1  14   0        2.98        3.86      0.36 o
   2  14   0        0.01        0.62      0.30 o
   3  14   0      326.26      353.36      7.60 o
   4  14   0       27.90       29.51      2.02 o
   5  14   0       28.47       32.98      1.73 o
   6  14   0        1.21        3.25      2.42 o
   1  15   0       35.50       37.27      0.93 o
   2  15   0      105.99       97.35      2.65 o
   3  15   0        9.96        9.89      1.56 o
   4  15   0       12.76        9.94      2.99 o
   5  15   0       12.46       12.41      2.87 o
   0  16   0      372.52      379.49      5.27 o
   1  16   0        1.89        1.40      0.36 o
   2  16   0      168.60      164.50      3.70 o
   3  16   0        0.11        0.08      0.47 o
   4  16   0        1.40        1.55      0.80 o
   5  16   0        8.26        9.60      1.87 o
   1  17   0        9.15       10.13      0.72 o
   2  17   0       21.76       21.96      1.21 o
   3  17   0       22.74       22.71      2.21 o
   4  17   0      208.15      205.38      9.47 o
   5  17   0       18.74       17.46      1.81 o
   0  18   0       11.90       15.16      1.24 o
   1  18   0       68.16       66.51      1.76 o
   2  18   0        2.24        3.00      0.64 o
   3  18   0       14.92       14.28      1.38 o
   4  18   0       13.71       16.30      3.26 o
   5  18   0       29.74       29.36      3.16 o
   1  19   0       63.36       72.47      1.87 o
   2  19   0      410.83      385.54      5.63 o
   3  19   0        6.19        5.08      1.00 o
   4  19   0       20.82       25.56      4.12 o
   5  19   0        0.90        0.64      0.92 o
   0  20   0      139.35      141.28      3.48 o
   1  20   0     1132.05     1084.92     12.29 o
   2  20   0        4.93        6.90      0.89 o
   3  20   0        0.01        0.76      0.58 o
   4  20   0       26.06       23.74      3.97 o
   5  20   0        9.91        9.23      1.63 o
   1  21   0       16.49       12.82      1.50 o
   2  21   0      162.23      149.17      4.84 o
   3  21   0       14.61       13.72      1.27 o
   4  21   0      106.14      109.67      7.06 o
   5  21   0        9.76       14.44      2.99 o
   0  22   0      248.91      252.82      8.47 o
   1  22   0      123.08      114.58      3.24 o
   2  22   0      121.43      111.77      2.88 o
   3  22   0       30.78       31.93      1.99 o
   4  22   0        0.28        0.29      0.96 o
   1  23   0       20.02       18.47      2.03 o
   2  23   0      101.78      109.01      6.53 o
   3  23   0       21.61       23.86      1.96 o
   4  23   0        0.08        0.71      1.08 o
   0  24   0        1.75        2.25      1.34 o
   1  24   0        0.16        0.61      0.62 o
   2  24   0      144.59      148.48      4.04 o
   3  24   0        2.01        2.40      0.93 o
   4  24   0       34.70       28.06      2.86 o
   1  25   0        2.09        1.66      1.14 o
   2  25   0      105.12      108.55      3.50 o
   3  25   0        1.11        1.30      0.90 o
   4  25   0        9.88        6.71      1.63 o
   0  26   0        9.34        8.15      2.09 o
   1  26   0        3.58        3.67      1.10 o
   2  26   0       10.70       13.45      1.60 o
   3  26   0        0.56       -0.54      0.94 o
   1  27   0       38.12       36.92      2.97 o
   2  27   0       66.74       71.95      5.19 o
   3  27   0       24.31       25.92      2.71 o
   0  28   0       11.01        8.49      2.29 o
   1  28   0       42.13       50.59      3.24 o
   2  28   0        9.43       11.07      1.55 o
   3  28   0        4.84        1.47      1.22 o
   1  29   0        7.34        8.55      1.63 o
   2  29   0        1.30        2.51      1.00 o
   0  30   0        0.00        0.30      1.44 o
   1  30   0       10.94       14.70      2.10 o
   2  30   0        5.28        1.24      1.15 o
   1  31   0       18.12       15.74      2.59 o
  -5   0   1        2.58        3.57      1.20 o
  -3   0   1     1693.01     1607.72     23.01 o
  -1   0   1      858.21      887.21     16.28 o
   1   0   1        3.48        6.91      0.55 o
   3   0   1      832.82      850.57     13.22 o
   5   0   1      409.15      370.34     12.83 o
  -6   1   1       62.29       60.78      2.61 o
  -5   1   1        4.19        4.59      0.92 o
  -4   1   1      166.32      177.33      3.52 o
  -3   1   1      138.64      147.70      2.78 o
  -2   1   1      186.43      185.80      2.21 o
  -1   1   1     3092.27     3079.00     38.90 o
   0   1   1     3145.79     3070.09     54.56 o
   1   1   1     2142.86     2069.85     27.76 o
   2   1   1     2379.25     2534.74     23.52 o
   3   1   1       46.57       39.46      1.36 o
   4   1   1        4.57        4.52      0.74 o
   5   1   1       88.95       84.95      4.03 o
   6   1   1       67.49       63.76      4.17 o
  -6   2   1        9.90        6.88      1.67 o
  -5   2   1        1.61        0.81      0.71 o
  -4   2   1      292.28      307.50      4.91 o
  -3   2   1       92.84       94.08      3.05 o
  -2   2   1       19.10       16.73      0.49 o
  -1   2   1      821.78      844.77     10.63 o
   0   2   1      748.58      744.25      6.72 o
   1   2   1     2069.86     2118.50     52.77 o
   2   2   1      335.00      369.71      4.77 o
   3   2   1      387.23      417.77      5.39 o
   4   2   1        0.57        0.47      0.50 o
   5   2   1        0.14        0.45      1.01 o
   6   2   1       55.31       57.21      5.73 o
  -6   3   1        2.36        2.25      1.28 o
  -5   3   1       39.00       36.50      2.04 o
  -4   3   1       10.13        7.71      0.94 o
  -3   3   1      235.81      238.15      3.74 o
  -2   3   1      154.29      154.47      1.79 o
  -1   3   1     2485.45     2478.73     27.05 o
   0   3   1      244.87      250.61      7.04 o
   1   3   1        1.72        0.01      0.14 o
   2   3   1        0.27        0.83      0.51 o
   3   3   1       87.88       84.98      1.98 o
   4   3   1       96.80       93.93      2.43 o
   5   3   1        3.61        3.88      1.28 o
   6   3   1       12.60       12.63      4.99 o
  -6   4   1        2.57        3.30      1.39 o
  -5   4   1        9.61        8.34      1.09 o
  -4   4   1      157.84      164.37      3.37 o
  -3   4   1       38.00       46.88      1.51 o
  -2   4   1      479.51      488.99      3.95 o
  -1   4   1     8740.42     8344.92     63.71 o
   0   4   1     3320.72     3082.82     45.67 o
   1   4   1       79.96       75.92      8.68 o
   2   4   1      234.33      260.32      3.40 o
   3   4   1       29.31       35.69      1.30 o
   4   4   1        1.76        2.68      0.92 o
   5   4   1      142.25      148.20      6.82 o
   6   4   1        3.72        3.50      2.20 o
  -6   5   1        0.11        0.32      1.18 o
  -5   5   1        0.00        0.33      0.79 o
  -4   5   1       56.68       55.83      3.19 o
  -3   5   1       12.31       14.12      0.99 o
  -2   5   1       31.30       35.53      1.32 o
  -1   5   1     1255.89     1239.79      9.92 o
   0   5   1      488.27      484.95      4.33 o
   1   5   1      333.33      338.25      5.58 o
   2   5   1       18.45       20.83      1.23 o
   3   5   1      139.80      153.31      2.24 o
   4   5   1      110.93      111.25      3.22 o
   5   5   1       26.56       28.78      2.20 o
   6   5   1        0.92        3.21      2.16 o
  -6   6   1       36.85       41.91      3.68 o
  -5   6   1      120.63      126.79      3.90 o
  -4   6   1      105.35      103.67      2.62 o
  -3   6   1       54.33       54.06      1.09 o
  -2   6   1       57.71       68.46      1.25 o
  -1   6   1       51.37       45.16      0.84 o
   0   6   1      466.28      455.87      3.87 o
   1   6   1       39.58       31.01      1.70 o
   2   6   1       40.31       35.90      1.03 o
   3   6   1       52.94       49.87      1.22 o
   4   6   1      147.51      158.11      3.90 o
   5   6   1      119.57      115.83      7.66 o
   6   6   1       19.81       28.54      4.68 o
  -6   7   1        6.30        6.47      1.86 o
  -5   7   1       49.61       45.53      2.76 o
  -4   7   1      158.27      157.63      3.28 o
  -3   7   1       90.04       91.01      1.65 o
  -2   7   1       63.75       63.99      1.17 o
  -1   7   1       20.82       20.82      0.55 o
   0   7   1      104.50       92.38      1.23 o
   1   7   1       94.08      108.99      2.46 o
   2   7   1       39.99       45.10      1.17 o
   3   7   1        9.78        9.96      0.66 o
   4   7   1      168.96      160.48      3.96 o
   5   7   1       24.88       19.94      2.32 o
   6   7   1        0.00       -0.07      1.70 o
  -6   8   1        0.08       -0.61      1.12 o
  -5   8   1       15.10       13.14      1.61 o
  -4   8   1       81.06       78.47      1.51 o
  -3   8   1       49.35       55.13      1.17 o
  -2   8   1      871.02      948.19      8.22 o
  -1   8   1      844.43      855.50      6.38 o
   0   8   1      850.88      856.74      6.94 o
   1   8   1      652.80      660.66      6.32 o
   2   8   1      223.71      248.01      3.93 o
   3   8   1      142.80      151.80      2.38 o
   4   8   1       86.01       80.39      2.11 o
   5   8   1      120.54      114.99      6.94 o
   6   8   1       11.47        9.28      3.02 o
  -6   9   1      178.64      185.70      6.74 o
  -5   9   1       18.66       18.74      1.87 o
  -4   9   1      546.97      540.33      5.85 o
  -3   9   1        1.10        0.92      0.40 o
  -2   9   1       15.12       12.98      0.58 o
  -1   9   1      443.70      470.78      3.72 o
   0   9   1       18.70       22.01      0.58 o
   1   9   1      620.31      659.56      5.55 o
   2   9   1      561.11      620.70      7.13 o
   3   9   1       49.81       49.51      1.58 o
   4   9   1       45.33       46.79      1.67 o
   5   9   1        8.30        9.11      2.69 o
   6   9   1       77.64       84.83      6.96 o
  -6  10   1       13.96       12.17      2.31 o
  -5  10   1       21.85       22.50      2.07 o
  -4  10   1      528.44      524.69      6.85 o
  -3  10   1      303.04      296.67      3.95 o
  -2  10   1      546.71      564.68      5.50 o
  -1  10   1       28.49       28.22      0.67 o
   0  10   1      557.66      533.01      4.16 o
   1  10   1       23.92       24.35      0.88 o
   2  10   1      539.46      528.21      6.57 o
   3  10   1      110.67      113.37      4.24 o
   4  10   1        6.28        5.62      0.93 o
   5  10   1       40.38       37.40      4.93 o
   6  10   1       24.69       24.51      4.53 o
  -6  11   1        1.15        0.62      1.52 o
  -5  11   1      169.98      182.42      6.26 o
  -4  11   1      166.69      163.87      3.24 o
  -3  11   1      142.91      146.63      2.56 o
  -2  11   1       16.61       20.77      0.86 o
  -1  11   1      150.92      164.00      2.17 o
   0  11   1      890.78      947.84      6.46 o
   1  11   1      444.81      475.37      4.01 o
   2  11   1      163.48      160.79      2.17 o
   3  11   1     1033.27     1034.93     12.91 o
   4  11   1       50.78       49.91      2.29 o
   5  11   1      210.04      225.18     10.59 o
   6  11   1        7.87        4.60      2.36 o
  -6  12   1       68.11       73.69      4.66 o
  -5  12   1        0.68        1.44      1.16 o
  -4  12   1      329.47      319.58      5.03 o
  -3  12   1      207.02      200.55      2.56 o
  -2  12   1      327.49      333.82      3.81 o
  -1  12   1       61.82       61.21      1.24 o
   0  12   1       59.81       68.98      1.04 o
   1  12   1      351.47      369.99      3.35 o
   2  12   1      197.16      186.95      2.51 o
   3  12   1      250.42      246.69      5.73 o
   4  12   1        0.00       -0.08      0.60 o
   5  12   1       17.23       16.54      3.55 o
   6  12   1        9.67        9.29      3.22 o
  -6  13   1      116.44      115.65      5.49 o
  -5  13   1       77.01       78.72      2.17 o
  -4  13   1       49.97       52.28      1.93 o
  -3  13   1       34.26       32.71      1.66 o
  -2  13   1        1.00        0.29      0.28 o
  -1  13   1      203.49      210.52      2.72 o
   0  13   1       58.32       55.25      0.95 o
   1  13   1       84.57       95.40      1.38 o
   2  13   1        0.39        0.52      0.27 o
   3  13   1      606.62      565.78     15.98 o
   4  13   1        0.40        0.49      0.69 o
   5  13   1      136.37      132.75      8.23 o
   6  13   1        5.69        4.01      2.52 o
  -6  14   1      221.48      223.40     10.55 o
  -5  14   1        0.28        0.17      0.59 o
  -4  14   1        2.74        3.65      0.90 o
  -3  14   1        0.05        0.24      0.47 o
  -2  14   1        1.58        2.39      0.45 o
  -1  14   1        0.89        0.46      0.27 o
   0  14   1      275.34      278.43      2.65 o
   1  14   1      175.70      178.59      2.64 o
   2  14   1       94.80       98.25      1.78 o
   3  14   1      328.01      310.04     10.81 o
   4  14   1       82.64       83.28      5.08 o
   5  14   1        0.05        0.97      0.67 o
  -6  15   1       33.40       32.60      5.26 o
  -5  15   1        7.23        8.50      1.10 o
  -4  15   1        4.78        3.42      0.84 o
  -3  15   1      258.08      246.62      5.28 o
  -2  15   1       17.79       15.78      0.87 o
  -1  15   1       39.31       35.24      1.05 o
   0  15   1       48.88       52.85      1.04 o
   1  15   1       38.64       40.20      0.97 o
   2  15   1      152.45      147.39      2.33 o
   3  15   1       27.45       25.08      3.44 o
   4  15   1        1.64        1.77      0.89 o
   5  15   1       67.98       72.51      2.76 o
  -5  16   1        0.06        0.51      0.92 o
  -4  16   1        2.62        3.90      1.46 o
  -3  16   1      116.31      105.32      4.28 o
  -2  16   1        4.40        1.23      0.39 o
  -1  16   1       89.79       86.09      1.58 o
   0  16   1       39.43       33.40      0.90 o
   1  16   1      311.00      291.44      3.82 o
   2  16   1       30.38       31.13      1.21 o
   3  16   1       38.35       32.18      3.92 o
   4  16   1        1.96        1.90      1.06 o
   5  16   1        1.40        2.74      0.97 o
  -5  17   1       26.59       30.79      2.59 o
  -4  17   1        1.44        1.18      1.01 o
  -3  17   1        4.06        2.53      0.82 o
  -2  17   1      170.99      153.59      2.86 o
  -1  17   1        5.23        3.08      0.41 o
   0  17   1        0.06        0.31      0.27 o
   1  17   1      256.42      260.64      3.39 o
   2  17   1       34.91       36.56      1.70 o
   3  17   1       43.63       36.20      1.87 o
   4  17   1        0.28        2.12      1.77 o
   5  17   1        6.29        6.79      2.13 o
  -5  18   1        4.62        3.37      1.12 o
  -4  18   1       29.94       30.23      2.83 o
  -3  18   1       24.44       21.49      1.70 o
  -2  18   1        2.35        0.94      0.82 o
  -1  18   1       66.13       68.76      1.63 o
   0  18   1       86.44       83.97      1.62 o
   1  18   1       46.32       51.57      1.39 o
   2  18   1       58.32       56.69      1.83 o
   3  18   1        8.42        7.22      1.07 o
   4  18   1       87.42       81.32      7.12 o
   5  18   1       10.26       13.94      1.78 o
  -5  19   1        0.22        0.57      1.47 o
  -4  19   1        2.95        1.15      1.32 o
  -3  19   1        0.03        0.25      0.66 o
  -2  19   1      108.74      104.31      3.10 o
  -1  19   1       21.87       22.36      1.27 o
   0  19   1       31.71       28.26      1.34 o
   1  19   1      689.38      671.09      7.81 o
   2  19   1       26.38       29.66      1.90 o
   3  19   1        0.93        0.01      0.67 o
   4  19   1        3.79        2.90      1.25 o
   5  19   1       10.56        9.40      1.73 o
  -5  20   1        2.09        1.40      1.04 o
  -4  20   1       14.43       14.16      4.84 o
  -3  20   1       42.00       39.46      2.36 o
  -2  20   1      141.23      145.86      3.26 o
  -1  20   1       50.76       55.00      1.84 o
   0  20   1       41.29       35.47      1.36 o
   1  20   1      309.17      313.52      4.06 o
   2  20   1       46.90       42.78      1.72 o
   3  20   1      102.57      105.29      3.29 o
   4  20   1        0.42        0.20      0.95 o
   5  20   1       16.60       13.54      2.07 o
  -5  21   1       81.50       78.82      3.74 o
  -4  21   1        1.33        1.34      1.86 o
  -3  21   1       75.89       67.43      3.23 o
  -2  21   1      278.25      249.58      5.14 o
  -1  21   1       45.91       36.88      1.70 o
   0  21   1      135.47      127.31      3.27 o
   1  21   1      613.11      617.85      9.12 o
   2  21   1        1.82        0.99      0.57 o
   3  21   1        5.79        4.40      0.98 o
   4  21   1       43.77       50.62      3.30 o
   5  21   1        2.51        0.99      0.95 o
  -4  22   1        9.08       10.13      2.82 o
  -3  22   1       19.20       19.69      2.18 o
  -2  22   1       36.51       45.13      2.35 o
  -1  22   1       38.48       31.08      2.05 o
   0  22   1       31.38       31.80      1.94 o
   1  22   1      177.06      181.03      4.18 o
   2  22   1      161.58      165.45      3.96 o
   3  22   1       18.31       13.86      1.51 o
   4  22   1        3.83        0.63      1.64 o
  -3  23   1       81.21       83.21      3.05 o
  -2  23   1      414.77      399.13      7.19 o
  -1  23   1        9.81       12.19      1.34 o
   0  23   1       31.65       28.01      2.28 o
   1  23   1       35.81       26.96      1.90 o
   2  23   1        1.44        0.61      0.63 o
   3  23   1       72.36       80.48      3.07 o
   4  23   1       49.08       48.21      3.72 o
  -4  24   1       40.54       42.22      4.54 o
  -3  24   1       51.92       52.39      2.72 o
  -2  24   1      198.58      227.01      5.19 o
  -1  24   1       77.23       70.95      2.68 o
   0  24   1      186.55      175.16      8.38 o
   1  24   1      111.35      102.60      4.99 o
   2  24   1        9.62        8.75      1.26 o
   3  24   1       16.69       20.50      1.90 o
   4  24   1       14.12       14.87      4.37 o
  -4  25   1        8.72        9.71      1.74 o
  -3  25   1       11.57       11.90      1.55 o
  -2  25   1        4.59        4.14      1.01 o
  -1  25   1        0.05        0.62      1.16 o
   0  25   1       70.30       62.75      3.05 o
   1  25   1        9.87        7.67      1.42 o
   2  25   1        6.83        8.00      2.91 o
   3  25   1        6.86        4.60      1.13 o
   4  25   1        8.72        7.49      1.75 o
  -3  26   1       23.27       20.19      2.00 o
  -2  26   1       17.97       19.19      2.89 o
  -1  26   1       27.85       25.49      2.41 o
   0  26   1        8.36        4.94      1.25 o
   1  26   1        0.03       -0.74      0.74 o
   2  26   1       34.47       43.92      5.52 o
   3  26   1       21.96       22.81      2.09 o
  -3  27   1        7.43        7.93      1.38 o
  -2  27   1       24.87       28.71      2.82 o
  -1  27   1        4.99        7.07      1.46 o
   0  27   1        5.89        7.74      1.46 o
   1  27   1       53.18       54.70      4.02 o
   2  27   1        0.01       -0.80      0.80 o
   3  27   1        4.15        0.63      1.07 o
  -3  28   1       36.87       47.45      3.25 o
  -2  28   1        5.37        6.35      1.28 o
  -1  28   1       30.57       32.99      2.88 o
   0  28   1        0.82        0.15      0.96 o
   1  28   1        0.83        0.76      0.99 o
   2  28   1        0.03        0.12      1.03 o
   3  28   1        1.49        0.77      1.23 o
  -2  29   1      135.17      163.01      6.93 o
  -1  29   1        3.39        0.87      1.02 o
   0  29   1        2.92        4.73      1.40 o
   1  29   1       13.03       11.05      3.97 o
   2  29   1       19.91       22.91      2.68 o
  -2  30   1        3.36        4.64      2.02 o
  -1  30   1        0.12       -0.38      0.89 o
   0  30   1        7.21        6.81      1.62 o
   1  30   1        9.60        8.57      4.05 o
   2  30   1        0.92        2.47      1.86 o
  -1  31   1       53.33       66.78      9.64 o
   0  31   1        4.47        4.73      1.46 o
   1  31   1      110.61      125.66      5.17 o
  -6   0   2       32.91       32.88      6.17 o
  -4   0   2      215.23      205.87      5.49 o
  -2   0   2      652.06      696.56     10.50 o
   0   0   2      343.41      392.80     12.83 o
   2   0   2        4.81        8.85      0.83 o
   4   0   2      165.67      147.86      7.06 o
   6   0   2        1.67        0.42      1.83 o
  -6   1   2        0.07       -0.67      0.68 o
  -5   1   2       37.77       37.41      2.08 o
  -4   1   2        3.67        3.26      0.69 o
  -3   1   2       73.24       77.74      2.36 o
  -2   1   2      134.16      155.94      2.33 o
  -1   1   2     6982.78     6807.57     57.75 o
   0   1   2      219.20      208.63      2.60 o
   1   1   2       54.43       51.20      1.02 o
   2   1   2       64.31       53.95      1.55 o
   3   1   2        5.54        6.37      0.65 o
   4   1   2        3.39        3.32      1.73 o
   5   1   2        0.64        1.73      1.14 o
   6   1   2        8.07        7.42      2.48 o
  -6   2   2        2.03        1.37      1.28 o
  -5   2   2       52.51       48.28      2.63 o
  -4   2   2        0.80        1.45      0.60 o
  -3   2   2      278.83      293.38      3.05 o
  -2   2   2       60.25       54.03      1.42 o
  -1   2   2     6159.79     6223.74     52.42 o
   0   2   2     1379.77     1414.86     12.17 o
   1   2   2        1.64        1.79      0.23 o
   2   2   2      208.50      208.08      3.54 o
   3   2   2       43.00       48.61      1.31 o
   4   2   2       91.34       85.65      3.79 o
   5   2   2        0.00        0.83      0.96 o
   6   2   2       69.04       65.10     10.15 o
  -6   3   2        0.55       -0.20      0.84 o
  -5   3   2       59.56       61.35      2.88 o
  -4   3   2        0.03        0.79      0.55 o
  -3   3   2       78.84       74.67      1.25 o
  -2   3   2      653.50      714.27      6.74 o
  -1   3   2      863.15      879.56      9.07 o
   0   3   2        6.46        5.75      0.43 o
   1   3   2     3149.84     3290.24     27.81 o
   2   3   2      606.03      652.53      8.44 o
   3   3   2       70.39       73.22      2.05 o
   4   3   2        0.78        0.60      0.85 o
   5   3   2       72.51       66.92      4.64 o
   6   3   2       24.85       32.40      3.42 o
  -6   4   2        6.58        6.41      1.34 o
  -5   4   2       79.65       76.87      2.56 o
  -4   4   2      192.30      184.74      3.63 o
  -3   4   2        5.59        5.77      0.46 o
  -2   4   2       48.95       45.82      1.02 o
  -1   4   2      580.67      569.21      6.27 o
   0   4   2       99.56      105.16      1.57 o
   1   4   2     1236.95     1340.55     11.94 o
   2   4   2      673.47      686.02      8.83 o
   3   4   2       15.75       15.17      0.94 o
   4   4   2      250.54      220.80      6.27 o
   5   4   2       96.79       91.84      5.85 o
   6   4   2        0.73        1.24      1.39 o
  -6   5   2        1.05        0.45      0.94 o
  -5   5   2       10.28        8.94      1.40 o
  -4   5   2      281.25      286.46      4.74 o
  -3   5   2       32.49       28.18      0.93 o
  -2   5   2      509.65      554.84      9.26 o
  -1   5   2      162.19      160.58      2.63 o
   0   5   2       21.74       26.48      0.63 o
   1   5   2       82.47       86.50      1.47 o
   2   5   2       68.44       90.00      2.19 o
   3   5   2       14.87       19.48      1.11 o
   4   5   2       30.64       20.34      3.44 o
   5   5   2       50.67       44.98      3.58 o
   6   5   2        1.19       -0.06      1.87 o
  -6   6   2       27.81       27.63      2.50 o
  -5   6   2      433.05      446.13     10.05 o
  -4   6   2        9.10        7.83      0.90 o
  -3   6   2      151.07      150.35      2.17 o
  -2   6   2       26.44       27.15      0.97 o
  -1   6   2       54.00       55.75      1.19 o
   0   6   2     1596.41     1605.56     11.85 o
   1   6   2     2569.65     2693.02     23.13 o
   2   6   2        0.42        0.79      0.37 o
   3   6   2       35.05       38.42      1.53 o
   4   6   2        1.28        1.93      1.46 o
   5   6   2        0.06       -0.18      0.94 o
   6   6   2       44.79       49.72      6.27 o
  -6   7   2        4.51        3.98      1.32 o
  -5   7   2      291.59      293.99      6.44 o
  -4   7   2       17.79       19.43      0.72 o
  -3   7   2      212.79      220.59      2.45 o
  -2   7   2      383.34      408.99      5.76 o
  -1   7   2      126.70      151.36      1.88 o
   0   7   2      177.77      186.65      2.05 o
   1   7   2       98.49      113.17      2.24 o
   2   7   2      920.05      958.09     12.54 o
   3   7   2       25.98       26.29      1.49 o
   4   7   2      235.81      224.30      3.97 o
   5   7   2       37.25       37.70      6.19 o
   6   7   2       24.82       24.00      4.49 o
  -6   8   2       11.70       12.41      2.27 o
  -5   8   2      552.62      565.99      9.76 o
  -4   8   2        8.14        7.63      0.58 o
  -3   8   2      276.59      271.65      2.92 o
  -2   8   2      223.28      217.67      3.80 o
  -1   8   2       48.24       43.01      0.93 o
   0   8   2       22.14       20.06      0.59 o
   1   8   2      204.47      214.73      5.46 o
   2   8   2        8.74        7.26      0.77 o
   3   8   2        0.58        0.31      0.78 o
   4   8   2      456.20      446.90      6.81 o
   5   8   2       11.58        7.80      2.52 o
   6   8   2        1.00       -0.09      1.99 o
  -6   9   2       15.76       13.09      2.29 o
  -5   9   2        0.68        1.00      0.87 o
  -4   9   2        7.44        6.59      0.70 o
  -3   9   2        0.06        0.43      0.24 o
  -2   9   2      182.89      192.05      2.65 o
  -1   9   2        1.78        1.77      0.26 o
   0   9   2       77.19       79.16      1.04 o
   1   9   2      165.07      195.76      2.45 o
   2   9   2      162.73      172.12      3.18 o
   3   9   2       38.43       30.14      1.72 o
   4   9   2      469.36      462.84      8.53 o
   5   9   2       63.31       56.46      6.11 o
   6   9   2       79.39       91.98      7.33 o
  -6  10   2        9.55        8.83      2.03 o
  -5  10   2        0.61        0.63      0.81 o
  -4  10   2        6.31        6.66      0.74 o
  -3  10   2        1.13        1.73      0.38 o
  -2  10   2      155.76      161.67      2.41 o
  -1  10   2     1408.70     1443.04     11.35 o
   0  10   2       55.80       62.63      0.99 o
   1  10   2      144.78      172.86      2.30 o
   2  10   2      451.02      480.91      5.11 o
   3  10   2      356.41      335.80      5.67 o
   4  10   2      149.68      152.66      4.13 o
   5  10   2        3.15        3.54      2.07 o
   6  10   2       23.22       26.69      4.93 o
  -6  11   2       54.13       64.05      4.80 o
  -5  11   2       12.49       10.47      1.51 o
  -4  11   2       45.74       44.94      1.84 o
  -3  11   2        4.79        3.40      0.50 o
  -2  11   2       88.68       94.68      1.78 o
  -1  11   2        2.88        3.12      0.35 o
   0  11   2       28.60       25.05      0.65 o
   1  11   2       54.10       52.48      1.17 o
   2  11   2       49.82       38.49      1.36 o
   3  11   2      147.27      148.83      8.83 o
   4  11   2      168.93      164.96      8.62 o
   5  11   2       53.40       62.31      6.58 o
   6  11   2       37.86       44.09      6.08 o
  -6  12   2      120.35      128.49      5.80 o
  -5  12   2        3.16        3.00      0.61 o
  -4  12   2       90.07       90.30      2.46 o
  -3  12   2       21.49       28.77      1.93 o
  -2  12   2       38.06       28.36      1.35 o
  -1  12   2       10.90        9.62      0.70 o
   0  12   2      145.18      148.67      1.73 o
   1  12   2        2.52        4.79      0.47 o
   2  12   2       88.59       91.73      2.70 o
   3  12   2       83.47       92.18      3.33 o
   4  12   2       92.32       91.16      3.31 o
   5  12   2        9.54       16.14      3.45 o
   6  12   2        0.08        0.54      1.88 o
  -6  13   2       42.70       43.56      4.04 o
  -5  13   2        1.10        0.36      0.55 o
  -4  13   2      248.18      243.14      5.13 o
  -3  13   2      116.69      112.11      3.01 o
  -2  13   2       14.52       12.26      0.72 o
  -1  13   2      347.75      361.96      4.07 o
   0  13   2      333.38      349.65      2.95 o
   1  13   2      549.84      532.24      5.13 o
   2  13   2       15.85       21.19      0.96 o
   3  13   2       75.62       73.88      3.04 o
   4  13   2        0.79        0.13      0.72 o
   5  13   2       91.41       99.26      2.81 o
  -6  14   2       14.21       15.66      2.65 o
  -5  14   2       30.52       33.51      1.76 o
  -4  14   2       81.81       77.02      2.37 o
  -3  14   2      186.63      189.94      3.65 o
  -2  14   2       57.30       55.54      1.36 o
  -1  14   2      164.65      169.50      2.73 o
   0  14   2      521.04      523.35      4.25 o
   1  14   2        7.53        5.13      0.48 o
   2  14   2      168.55      173.95      3.15 o
   3  14   2        2.80        2.29      1.85 o
   4  14   2        1.22        1.09      0.66 o
   5  14   2       91.25       98.29      3.04 o
  -6  15   2        5.63        4.63      2.55 o
  -5  15   2        4.16        3.83      0.80 o
  -4  15   2       31.93       31.39      2.87 o
  -3  15   2       85.73       84.67      3.22 o
  -2  15   2       10.93       13.52      1.36 o
  -1  15   2      229.64      249.77      3.61 o
   0  15   2       29.23       30.48      0.78 o
   1  15   2        0.04        0.32      0.27 o
   2  15   2      890.52      859.14     11.43 o
   3  15   2       91.40       83.52      3.38 o
   4  15   2       61.85       56.20      3.62 o
   5  15   2       23.30       21.99      1.77 o
  -5  16   2       36.91       39.17      2.70 o
  -4  16   2       28.59       33.97      2.45 o
  -3  16   2        2.60        2.07      0.66 o
  -2  16   2        0.52        0.63      0.41 o
  -1  16   2        0.18        0.39      0.33 o
   0  16   2      561.07      577.52      4.68 o
   1  16   2       86.71       81.14      1.81 o
   2  16   2      344.60      325.02      5.06 o
   3  16   2        7.72        5.13      1.21 o
   4  16   2        1.12        1.52      0.98 o
   5  16   2       13.94       12.02      1.31 o
  -5  17   2        6.69        7.29      1.29 o
  -4  17   2       27.00       26.62      2.66 o
  -3  17   2       97.98       85.65      2.80 o
  -2  17   2        9.24        6.44      0.99 o
  -1  17   2       14.65       16.72      1.04 o
   0  17   2      516.81      501.16      4.58 o
   1  17   2      101.59      106.95      2.13 o
   2  17   2       16.26       15.54      1.21 o
   3  17   2       26.95       21.19      1.68 o
   4  17   2       18.20       17.03      2.06 o
   5  17   2        3.70        4.07      0.99 o
  -5  18   2        1.85        0.24      0.97 o
  -4  18   2        2.91        2.83      1.72 o
  -3  18   2       11.62        9.12      1.17 o
  -2  18   2      213.70      190.58      4.40 o
  -1  18   2        7.44        9.40      0.84 o
   0  18   2      684.59      665.12      5.77 o
   1  18   2      358.55      339.48      4.97 o
   2  18   2      113.90      103.00      3.03 o
   3  18   2        1.23        0.47      0.70 o
   4  18   2        6.50        2.98      1.21 o
   5  18   2       76.70       84.90      2.98 o
  -5  19   2       18.58       16.60      2.38 o
  -4  19   2        9.16        8.83      2.35 o
  -3  19   2       43.52       38.93      2.85 o
  -2  19   2      343.37      340.62      6.46 o
  -1  19   2       21.24       20.19      1.18 o
   0  19   2      145.37      146.10      2.38 o
   1  19   2      114.20      115.80      2.62 o
   2  19   2        3.45        3.00      0.80 o
   3  19   2      189.80      190.66      4.57 o
   4  19   2        2.72        3.52      1.28 o
   5  19   2        0.23       -0.72      0.72 o
  -5  20   2       30.99       35.57      3.41 o
  -4  20   2        8.43        9.96      2.55 o
  -3  20   2      295.16      265.85      6.87 o
  -2  20   2       32.69       26.06      1.97 o
  -1  20   2       14.16       13.34      1.01 o
   0  20   2       10.76       10.50      0.91 o
   1  20   2       26.88       28.67      2.09 o
   2  20   2        1.77        2.75      0.78 o
   3  20   2        5.68        5.84      1.41 o
   4  20   2       30.58       24.61      2.96 o
  -5  21   2        9.63        9.26      2.00 o
  -4  21   2       20.74       21.88      3.66 o
  -3  21   2       34.31       35.12      2.84 o
  -2  21   2      115.68      109.13      4.16 o
  -1  21   2       86.70       94.36      3.12 o
   0  21   2       10.94        8.00      0.99 o
   1  21   2       17.14       13.96      1.40 o
   2  21   2        0.68        1.43      0.78 o
   3  21   2        0.34        0.71      0.70 o
   4  21   2       15.07       14.31      2.06 o
  -4  22   2        0.50       -0.99      1.42 o
  -3  22   2        3.80        2.26      1.06 o
  -2  22   2       25.95       24.21      1.87 o
  -1  22   2       34.71       28.60      1.92 o
   0  22   2       80.03       64.79      2.34 o
   1  22   2        4.26        2.39      0.81 o
   2  22   2        0.37        0.11      0.69 o
   3  22   2       27.62       28.46      2.14 o
   4  22   2       10.04        8.38      1.76 o
  -4  23   2        2.81        1.72      1.83 o
  -3  23   2       68.55       63.66      3.48 o
  -2  23   2        9.21        8.02      1.46 o
  -1  23   2        0.02       -0.31      0.54 o
   0  23   2      190.46      198.32      5.38 o
   1  23   2      158.38      146.91      3.83 o
   2  23   2       14.66       11.29      1.45 o
   3  23   2        0.82        0.71      0.78 o
   4  23   2       30.57       32.81      3.81 o
  -4  24   2       16.20       17.12      2.29 o
  -3  24   2       90.11       91.80      4.26 o
  -2  24   2        0.00        0.41      0.71 o
  -1  24   2        0.02        0.68      0.79 o
   0  24   2       16.48       13.90      2.54 o
   1  24   2        0.10        0.43      0.64 o
   2  24   2       10.69        8.45      1.57 o
   3  24   2        7.29       10.38      1.58 o
   4  24   2       12.19       11.96      2.99 o
  -4  25   2        0.00       -0.09      1.07 o
  -3  25   2      389.53      404.69      7.80 o
  -2  25   2       14.62       16.41      1.69 o
  -1  25   2       15.94       19.01      4.35 o
   0  25   2       72.11       85.60      4.29 o
   1  25   2       15.64       12.46      4.10 o
   2  25   2        5.81        6.03      1.38 o
   3  25   2        5.79        3.46      1.09 o
  -3  26   2        4.71        3.37      1.08 o
  -2  26   2        1.56        1.02      0.84 o
  -1  26   2       38.19       42.35      3.12 o
   0  26   2       12.49       10.93      2.03 o
   1  26   2       54.65       61.10      4.71 o
   2  26   2        0.04       -0.85      0.85 o
   3  26   2        1.69        1.94      1.23 o
  -3  27   2      165.70      174.28      4.93 o
  -2  27   2       19.67       22.81      2.11 o
  -1  27   2       17.80       18.75      2.22 o
   0  27   2       23.88       22.36      2.32 o
   1  27   2        6.39        6.55      2.06 o
   2  27   2       29.17       29.47      2.89 o
   3  27   2        2.48        0.17      1.09 o
  -3  28   2        3.22        1.98      1.02 o
  -2  28   2        1.00        1.51      0.94 o
  -1  28   2       15.36       11.90      3.35 o
   0  28   2       20.40       18.99      2.19 o
   1  28   2       11.23        9.75      2.65 o
   2  28   2        3.11        0.60      1.20 o
  -2  29   2        0.70        0.75      1.05 o
  -1  29   2        5.17       10.26      1.79 o
   0  29   2       16.64       16.50      2.16 o
   1  29   2        0.01       -0.42      1.26 o
   2  29   2       28.63       30.33      4.62 o
  -2  30   2       15.18       16.12      2.41 o
  -1  30   2       32.44       34.15      9.33 o
   0  30   2      143.36      161.35      5.70 o
   1  30   2        7.23       10.22      2.73 o
  -1  31   2        7.62       11.29      1.97 o
   0  31   2       15.92       16.92      2.29 o
  -5   0   3       36.26       28.81      3.96 o
  -3   0   3       54.12       57.04      1.28 o
  -1   0   3       53.80       57.22      1.21 o
   1   0   3        0.04       -0.28      0.28 o
   3   0   3        3.11        2.64      1.27 o
   5   0   3       13.47        9.41      2.89 o
  -6   1   3        3.36        3.31      1.51 o
  -5   1   3        1.15        0.43      0.93 o
  -4   1   3       44.75       38.41      1.92 o
  -3   1   3       15.93       17.59      0.57 o
  -2   1   3      313.00      318.94      4.04 o
  -1   1   3      767.04      789.28      5.48 o
   0   1   3       82.67       86.38      1.72 o
   1   1   3       69.80       71.06      1.47 o
   2   1   3      814.03      792.38      7.31 o
   3   1   3       74.88       79.48      2.22 o
   4   1   3        7.45       10.16      1.77 o
   5   1   3        0.80        1.63      1.31 o
   6   1   3        1.10       -0.33      1.20 o
  -6   2   3       71.04       76.39      6.50 o
  -5   2   3        4.70        4.61      1.34 o
  -4   2   3       19.51       21.13      1.60 o
  -3   2   3        5.29        6.61      0.41 o
  -2   2   3      282.90      297.69      5.21 o
  -1   2   3        4.86        5.34      0.28 o
   0   2   3      631.30      638.99      5.18 o
   1   2   3      506.24      571.86      6.34 o
   2   2   3       84.26       82.95      1.27 o
   3   2   3       32.72       30.17      1.26 o
   4   2   3      181.43      161.11     10.62 o
   5   2   3        2.23        3.07      1.61 o
   6   2   3       44.40       52.91      4.49 o
  -6   3   3       97.37      101.13      4.95 o
  -5   3   3       47.80       44.09      3.47 o
  -4   3   3        2.02        1.79      0.64 o
  -3   3   3        3.90        4.77      0.42 o
  -2   3   3     1508.42     1543.96     18.17 o
  -1   3   3       52.93       57.61      1.00 o
   0   3   3      107.72      107.59      1.33 o
   1   3   3      306.42      329.05      3.60 o
   2   3   3        8.80        9.22      0.69 o
   3   3   3      150.46      145.81      2.37 o
   4   3   3       38.29       24.89      2.60 o
   5   3   3       58.83       62.48      4.07 o
   6   3   3       99.36      106.36      5.35 o
  -6   4   3       69.05       77.13      4.31 o
  -5   4   3      231.59      229.62      8.57 o
  -4   4   3      151.50      148.50      2.16 o
  -3   4   3      161.01      173.50      2.24 o
  -2   4   3     1453.64     1454.70     18.53 o
  -1   4   3      112.96      117.46      1.42 o
   0   4   3       33.41       37.52      1.08 o
   1   4   3       20.78       18.22      0.69 o
   2   4   3       94.66      103.74      2.27 o
   3   4   3      290.72      273.27      3.96 o
   4   4   3       63.91       76.60      3.78 o
   5   4   3       27.80       29.48      3.10 o
   6   4   3       10.75       10.16      4.29 o
  -6   5   3       65.89       67.96      4.73 o
  -5   5   3        3.68        4.68      1.36 o
  -4   5   3       24.20       23.57      0.86 o
  -3   5   3      476.68      469.59      4.66 o
  -2   5   3      899.70      916.02      8.71 o
  -1   5   3       49.91       60.58      1.73 o
   0   5   3      286.21      308.87      3.20 o
   1   5   3      677.75      694.23      6.96 o
   2   5   3       72.63       77.42      2.17 o
   3   5   3      801.46      773.41      9.52 o
   4   5   3        4.95        2.45      0.58 o
   5   5   3       32.01       27.51      3.01 o
   6   5   3        2.37        0.97      2.08 o
  -6   6   3        3.65        2.72      1.45 o
  -5   6   3        0.48        1.08      1.02 o
  -4   6   3      258.67      268.13      4.61 o
  -3   6   3      274.02      253.16      3.35 o
  -2   6   3     3025.67     3133.66     26.60 o
  -1   6   3      262.52      271.11      2.84 o
   0   6   3      218.89      227.12      2.42 o
   1   6   3      939.90     1105.24     10.42 o
   2   6   3      123.66      117.15      2.41 o
   3   6   3      452.49      437.20      8.41 o
   4   6   3      235.98      220.25      4.24 o
   5   6   3        5.18        1.72      1.30 o
   6   6   3       11.61       13.81      3.75 o
  -6   7   3        1.75        0.76      1.32 o
  -5   7   3       11.80        8.56      2.29 o
  -4   7   3       10.64        9.28      0.98 o
  -3   7   3      281.13      317.56      6.10 o
  -2   7   3       87.13       92.94      1.68 o
  -1   7   3       74.97       71.19      1.08 o
   0   7   3     1950.63     2041.88     15.18 o
   1   7   3        0.00        0.41      0.26 o
   2   7   3      149.58      143.80      2.40 o
   3   7   3      299.56      278.95      4.61 o
   4   7   3        5.50       10.64      1.05 o
   5   7   3       26.37       29.81      3.08 o
   6   7   3       14.37       10.52      3.52 o
  -6   8   3       13.23        9.93      2.09 o
  -5   8   3      168.20      171.41      6.00 o
  -4   8   3        0.41       -0.08      0.40 o
  -3   8   3        4.41        6.85      0.66 o
  -2   8   3       45.06       52.05      1.23 o
  -1   8   3       48.81       54.92      0.96 o
   0   8   3       14.80       10.77      0.56 o
   1   8   3      433.17      465.23      6.59 o
   2   8   3        8.27        9.86      0.80 o
   3   8   3       32.70       30.04      1.40 o
   4   8   3        4.89        8.27      1.02 o
   5   8   3       42.85       40.91      5.29 o
   6   8   3       13.91       11.85      3.52 o
  -6   9   3       85.21       93.30      4.88 o
  -5   9   3       95.34      108.89      4.77 o
  -4   9   3        3.41        3.25      0.63 o
  -3   9   3       47.27       46.44      1.79 o
  -2   9   3      147.42      150.22      2.30 o
  -1   9   3       59.51       59.50      1.04 o
   0   9   3       39.66       40.82      0.84 o
   1   9   3       33.08       34.93      1.44 o
   2   9   3        1.58        0.35      0.37 o
   3   9   3        1.73        1.66      0.62 o
   4   9   3       94.57       80.78      2.98 o
   5   9   3        0.72       -0.08      1.65 o
   6   9   3        1.89        0.61      2.23 o
  -6  10   3        1.49       10.61      8.26 o
  -5  10   3       41.68       40.56      3.49 o
  -4  10   3       53.33       52.50      1.82 o
  -3  10   3      102.60       94.78      2.64 o
  -2  10   3       58.75       61.29      1.75 o
  -1  10   3        5.16        5.78      0.38 o
   0  10   3       30.34       29.01      0.80 o
   1  10   3        0.07        0.10      0.25 o
   2  10   3        9.98        5.39      0.67 o
   3  10   3       48.89       40.92      5.85 o
   4  10   3      110.42      104.41      2.53 o
   5  10   3       23.32       34.11      5.14 o
  -6  11   3        7.05        9.60      3.56 o
  -5  11   3        9.19        8.27      0.94 o
  -4  11   3       41.42       38.85      1.81 o
  -3  11   3       28.70       33.16      2.48 o
  -2  11   3        0.01        0.65      0.39 o
  -1  11   3       25.25       22.83      0.71 o
   0  11   3       13.78       12.69      0.62 o
   1  11   3      440.08      431.97      4.71 o
   2  11   3        8.49        7.62      0.90 o
   3  11   3        3.88        3.60      0.88 o
   4  11   3        1.70        1.48      0.65 o
   5  11   3        7.35       10.96      3.30 o
  -6  12   3       22.07       24.81      3.07 o
  -5  12   3        0.05        0.64      0.82 o
  -4  12   3        1.53        0.61      0.88 o
  -3  12   3       58.91       45.21      5.50 o
  -2  12   3       53.24       53.07      1.74 o
  -1  12   3        1.81        1.94      0.28 o
   0  12   3        0.60        0.52      0.25 o
   1  12   3       61.42       61.64      1.38 o
   2  12   3       93.41       88.67      3.52 o
   3  12   3       56.72       60.75      2.32 o
   4  12   3       19.05       15.37      1.95 o
   5  12   3        0.46        0.30      1.41 o
  -6  13   3       10.44       10.02      2.18 o
  -5  13   3        0.51        0.22      0.62 o
  -4  13   3       96.03       97.81      3.08 o
  -3  13   3        0.49        0.59      0.49 o
  -2  13   3        2.74        0.22      0.42 o
  -1  13   3      351.84      359.22      3.82 o
   0  13   3        6.11        6.90      0.50 o
   1  13   3      212.02      220.11      3.01 o
   2  13   3      213.70      215.90      3.72 o
   3  13   3      179.41      164.52      7.49 o
   4  13   3        1.69        1.42      0.87 o
   5  13   3       31.06       33.67      4.96 o
  -6  14   3        0.33        0.63      1.34 o
  -5  14   3       18.16       15.37      1.61 o
  -4  14   3        6.85        5.69      2.35 o
  -3  14   3      201.00      182.58      4.25 o
  -2  14   3        9.60       13.92      0.99 o
  -1  14   3      140.64      127.52      2.14 o
   0  14   3      384.89      374.30      3.88 o
   1  14   3      343.27      325.39      4.01 o
   2  14   3      717.45      677.37      8.29 o
   3  14   3        5.14        2.96      1.05 o
   4  14   3       33.15       33.94      2.83 o
   5  14   3       14.72       16.96      2.32 o
  -5  15   3        0.75        0.56      0.74 o
  -4  15   3       76.43       75.62      5.54 o
  -3  15   3       37.39       31.66      2.05 o
  -2  15   3        5.46        3.55      0.58 o
  -1  15   3       11.33       12.35      0.86 o
   0  15   3        1.51        2.81      0.35 o
   1  15   3      129.15      122.81      2.03 o
   2  15   3      866.61      852.88      9.99 o
   3  15   3        0.19        0.19      0.82 o
   4  15   3       46.02       51.72      2.32 o
   5  15   3       41.12       52.33      2.77 o
  -5  16   3       11.93       11.76      1.39 o
  -4  16   3      227.27      221.95      7.28 o
  -3  16   3      283.56      261.88      5.45 o
  -2  16   3       16.00       14.20      1.19 o
  -1  16   3      227.25      208.60      3.37 o
   0  16   3       95.50       97.16      1.62 o
   1  16   3        4.16        4.21      0.52 o
   2  16   3       22.92       26.49      1.80 o
   3  16   3      339.40      325.89      6.13 o
   4  16   3       32.14       31.83      4.68 o
   5  16   3        0.89        2.27      1.00 o
  -5  17   3       68.91       65.84      3.10 o
  -4  17   3        1.79        2.21      1.34 o
  -3  17   3       55.81       49.14      2.50 o
  -2  17   3      173.62      191.09      4.48 o
  -1  17   3        4.63        2.61      1.15 o
   0  17   3      210.16      221.95      2.90 o
   1  17   3        0.63        1.31      0.45 o
   2  17   3       93.79       85.95      2.81 o
   3  17   3        0.54        0.47      0.65 o
   4  17   3      135.30      155.96      5.59 o
   5  17   3      111.40      111.47      4.20 o
  -5  18   3       33.12       33.16      2.60 o
  -4  18   3       23.47       19.65      2.47 o
  -3  18   3       20.53       25.61      2.00 o
  -2  18   3        0.85        0.02      1.28 o
  -1  18   3       14.15       18.31      1.59 o
   0  18   3      398.98      384.13      5.23 o
   1  18   3       50.52       47.16      1.52 o
   2  18   3      231.90      216.33      4.75 o
   3  18   3        0.08        0.81      0.73 o
   4  18   3       13.64       14.68      2.17 o
   5  18   3        3.42        4.59      1.38 o
  -5  19   3        0.00       -0.28      0.76 o
  -4  19   3        5.31        5.88      1.54 o
  -3  19   3       12.41       10.97      1.65 o
  -2  19   3      156.62      154.48      4.98 o
  -1  19   3      103.35      105.42      3.00 o
   0  19   3      422.52      417.59      6.33 o
   1  19   3        0.03        0.29      0.52 o
   2  19   3       16.39       20.74      1.73 o
   3  19   3       40.77       33.55      2.99 o
   4  19   3        1.53        0.77      1.11 o
  -5  20   3        0.04        0.25      1.04 o
  -4  20   3       24.75       23.73      3.93 o
  -3  20   3       16.37       15.36      2.55 o
  -2  20   3        1.79        0.67      1.01 o
  -1  20   3        2.86        4.11      0.83 o
   0  20   3      212.70      222.07      5.96 o
   1  20   3       71.45       71.62      2.61 o
   2  20   3       17.50       17.25      1.67 o
   3  20   3        0.99        1.18      0.79 o
   4  20   3        5.70        6.01      1.55 o
  -4  21   3       61.72       75.80      5.94 o
  -3  21   3        0.63        1.29      1.00 o
  -2  21   3        4.07        3.95      1.24 o
  -1  21   3        4.26        5.52      0.99 o
   0  21   3        2.88        3.13      0.71 o
   1  21   3       63.48       70.79      4.75 o
   2  21   3      154.02      146.57      4.08 o
   3  21   3       12.49       14.40      4.10 o
   4  21   3        3.31        3.13      2.59 o
  -4  22   3        1.98        1.97      1.91 o
  -3  22   3        0.15        0.22      0.95 o
  -2  22   3        0.74        1.20      0.97 o
  -1  22   3       39.68       37.11      1.80 o
   0  22   3        3.69        4.50      1.07 o
   1  22   3        6.36        3.90      1.19 o
   2  22   3        9.26       10.02      1.35 o
   3  22   3       19.03       23.49      2.03 o
   4  22   3        3.58        2.54      2.29 o
  -4  23   3        2.09        0.90      1.10 o
  -3  23   3       91.40       89.33      4.20 o
  -2  23   3       36.41       38.83      3.14 o
  -1  23   3       55.60       46.24      2.98 o
   0  23   3       35.42       36.36      5.44 o
   1  23   3       23.37       22.71      2.38 o
   2  23   3       22.59       23.47      4.23 o
   3  23   3        1.51        1.85      0.96 o
   4  23   3       15.46       16.86      2.45 o
  -4  24   3      209.05      211.51      6.79 o
  -3  24   3       68.64       66.94      5.62 o
  -2  24   3       14.90       11.77      1.48 o
  -1  24   3       10.31        6.04      1.31 o
   0  24   3       52.27       50.82      4.96 o
   1  24   3        0.60       -0.06      1.24 o
   2  24   3        7.78       11.54      1.86 o
   3  24   3       12.87       11.57      1.73 o
  -3  25   3       98.03       96.82      9.00 o
  -2  25   3        3.31        1.24      0.95 o
  -1  25   3        2.40        0.85      0.91 o
   0  25   3       16.12       10.74      1.62 o
   1  25   3       52.06       53.91      4.42 o
   2  25   3      203.36      221.56      6.75 o
   3  25   3       10.59       11.97      1.98 o
  -3  26   3      159.45      164.75      4.79 o
  -2  26   3       92.80       95.47      3.48 o
  -1  26   3      245.52      259.51     10.74 o
   0  26   3        0.44        0.41      0.80 o
   1  26   3       30.54       34.52      4.40 o
   2  26   3        8.95        7.33      2.03 o
   3  26   3        3.88        3.75      1.34 o
  -3  27   3        0.02       -0.04      0.94 o
  -2  27   3        3.60        4.06      1.22 o
  -1  27   3       64.51       58.37      3.49 o
   0  27   3       49.87       54.80      3.24 o
   1  27   3       71.51       82.10      5.78 o
   2  27   3       72.05       81.32      4.29 o
  -2  28   3       40.24       47.76      3.87 o
  -1  28   3       10.26       12.10      1.96 o
   0  28   3        5.59        5.86      2.15 o
   1  28   3        1.14        0.91      1.60 o
   2  28   3        5.98        3.67      1.49 o
  -2  29   3        4.82        3.56      1.36 o
  -1  29   3        2.82        0.53      1.03 o
   0  29   3        1.17        0.79      1.44 o
   1  29   3        1.49        0.61      1.60 o
  -1  30   3       18.93       25.02      2.75 o
   0  30   3        0.18        0.14      1.72 o
   1  30   3       28.34       29.09      4.45 o
  -6   0   4       24.62       23.89      4.30 o
  -4   0   4        6.34        4.85      1.10 o
  -2   0   4       15.05       16.09      1.04 o
   0   0   4       55.89       56.31      1.67 o
   2   0   4       30.46       24.37      2.03 o
   4   0   4      136.74      129.34      7.21 o
  -6   1   4       36.29       35.01      3.61 o
  -5   1   4       19.68       14.36      2.16 o
  -4   1   4       79.33       80.19      1.66 o
  -3   1   4       90.27       93.00      2.06 o
  -2   1   4       11.88       11.45      0.68 o
  -1   1   4      450.47      496.12      4.10 o
   0   1   4        0.00       -0.21      0.21 o
   1   1   4       29.69       24.71      0.74 o
   2   1   4       93.53       94.75      2.68 o
   3   1   4        0.04        0.64      0.57 o
   4   1   4       17.56       16.69      2.24 o
   5   1   4        9.08       10.24      2.12 o
  -6   2   4       10.27       11.67      2.25 o
  -5   2   4        0.94        0.05      1.20 o
  -4   2   4       22.10       19.16      0.92 o
  -3   2   4       58.57       44.78      1.94 o
  -2   2   4      182.32      184.60      2.66 o
  -1   2   4      123.00      125.19      1.53 o
   0   2   4        0.51       -0.10      0.20 o
   1   2   4       16.14       18.57      0.68 o
   2   2   4      193.15      194.44      5.70 o
   3   2   4      712.81      657.88      9.59 o
   4   2   4       16.00       15.86      2.15 o
   5   2   4       26.61       26.56      3.10 o
  -6   3   4        0.18        1.54      1.36 o
  -5   3   4        2.40        2.04      1.15 o
  -4   3   4       22.13       23.18      0.82 o
  -3   3   4      269.33      292.37      4.87 o
  -2   3   4      465.88      474.45      5.90 o
  -1   3   4      160.42      165.59      1.84 o
   0   3   4      656.26      718.54      5.70 o
   1   3   4      472.13      449.61      5.97 o
   2   3   4      427.39      414.37      7.71 o
   3   3   4       59.93       57.41      2.20 o
   4   3   4       10.36        6.15      2.27 o
   5   3   4        1.37        2.75      1.47 o
  -6   4   4       99.41      100.80      8.37 o
  -5   4   4       17.39       17.38      2.35 o
  -4   4   4       31.87       29.98      1.36 o
  -3   4   4       26.66       24.69      1.09 o
  -2   4   4       96.64      118.49      2.30 o
  -1   4   4       17.95       17.19      0.61 o
   0   4   4       81.01       88.93      1.35 o
   1   4   4       46.19       51.34      1.07 o
   2   4   4        1.82        0.96      0.36 o
   3   4   4      331.15      309.60      5.70 o
   4   4   4        0.38        0.53      0.58 o
   5   4   4       85.79       94.63      8.45 o
  -6   5   4      326.96      344.28     13.94 o
  -5   5   4        3.59        3.74      1.39 o
  -4   5   4       91.09       93.50      5.81 o
  -3   5   4      356.21      374.23      4.60 o
  -2   5   4      861.12      866.42      9.61 o
  -1   5   4      552.59      554.03      4.32 o
   0   5   4     1219.23     1264.52      9.32 o
   1   5   4      974.16      956.75      9.45 o
   2   5   4       54.48       51.46      1.46 o
   3   5   4       37.54       48.53      3.80 o
   4   5   4      191.78      174.21      3.97 o
   5   5   4        6.77        9.24      3.56 o
  -6   6   4      101.63      111.06      5.37 o
  -5   6   4      108.45      106.48      4.81 o
  -4   6   4        3.74        3.91      1.23 o
  -3   6   4        0.00        0.64      0.35 o
  -2   6   4      246.66      240.61      3.00 o
  -1   6   4       15.04       15.05      0.70 o
   0   6   4      183.84      193.83      2.35 o
   1   6   4        0.78        0.45      0.32 o
   2   6   4      203.69      193.21      3.31 o
   3   6   4      777.75      685.20     18.41 o
   4   6   4       27.75       22.16      1.60 o
   5   6   4       10.69       13.75      2.29 o
  -6   7   4      149.33      155.48      8.96 o
  -5   7   4       17.58       12.13      2.03 o
  -4   7   4       74.59       72.01      6.32 o
  -3   7   4      434.24      438.85     11.54 o
  -2   7   4       21.02       25.76      0.92 o
  -1   7   4       99.19      103.70      1.63 o
   0   7   4      185.13      171.42      2.21 o
   1   7   4        4.84        4.72      0.54 o
   2   7   4        0.34        0.97      0.42 o
   3   7   4      143.67      161.14      7.39 o
   4   7   4       69.54       64.65      2.42 o
   5   7   4       14.35       14.93      2.41 o
  -6   8   4       23.93       19.68      2.84 o
  -5   8   4       18.36       15.09      1.08 o
  -4   8   4        0.25        0.02      0.45 o
  -3   8   4      494.15      483.52     12.73 o
  -2   8   4      122.17      123.39      2.03 o
  -1   8   4      262.26      267.69      3.44 o
   0   8   4      340.34      365.54      3.73 o
   1   8   4       14.37       14.80      0.93 o
   2   8   4        7.79        7.68      0.79 o
   3   8   4      118.96       95.50      4.05 o
   4   8   4        0.24        0.28      0.63 o
   5   8   4       49.78       61.49      5.85 o
  -6   9   4        0.85        1.34      1.46 o
  -5   9   4        0.85        1.07      0.60 o
  -4   9   4        3.72        2.14      0.62 o
  -3   9   4      204.12      221.97      4.79 o
  -2   9   4       52.06       50.77      1.88 o
  -1   9   4       11.06        8.07      0.45 o
   0   9   4       13.37       17.29      0.87 o
   1   9   4       49.36       54.36      2.29 o
   2   9   4      121.85      127.52      2.71 o
   3   9   4      146.27      147.77      4.66 o
   4   9   4       21.33       19.17      1.91 o
   5   9   4        3.32        3.15      2.36 o
  -6  10   4       51.25       49.82      4.35 o
  -5  10   4       99.06       99.97      3.89 o
  -4  10   4        3.73        3.93      0.82 o
  -3  10   4       12.14       13.26      1.11 o
  -2  10   4       37.32       38.33      1.49 o
  -1  10   4       97.15       92.36      1.33 o
   0  10   4       67.10       64.46      1.42 o
   1  10   4       88.22       96.02      2.25 o
   2  10   4      106.57       87.80      2.26 o
   3  10   4        0.24        0.64      0.67 o
   4  10   4       21.72       18.25      1.66 o
   5  10   4       23.93       28.27      4.89 o
  -6  11   4        5.36        4.88      1.77 o
  -5  11   4        0.77        0.72      0.67 o
  -4  11   4        0.02        0.63      0.60 o
  -3  11   4        9.31        8.62      0.99 o
  -2  11   4      204.23      192.03      3.60 o
  -1  11   4      107.32      113.44      1.54 o
   0  11   4        0.00        0.48      0.27 o
   1  11   4        6.16        3.09      0.59 o
   2  11   4       70.54       70.92      2.08 o
   3  11   4       12.70       13.18      1.39 o
   4  11   4       22.53       21.90      1.89 o
   5  11   4        3.09        3.81      0.89 o
  -6  12   4       16.21       16.53      2.68 o
  -5  12   4       21.49       17.66      1.55 o
  -4  12   4      117.94      115.44      4.85 o
  -3  12   4        2.51        1.74      0.56 o
  -2  12   4      236.95      225.31      4.02 o
  -1  12   4        6.20        5.05      0.43 o
   0  12   4       20.89       18.22      0.95 o
   1  12   4       75.97       69.44      1.97 o
   2  12   4       13.32       15.10      1.27 o
   3  12   4       62.25       67.83      2.54 o
   4  12   4       61.06       60.44      7.30 o
   5  12   4       34.40       37.28     12.07 o
  -5  13   4       13.48        9.97      1.27 o
  -4  13   4        5.12        2.25      1.14 o
  -3  13   4       47.23       50.51      2.32 o
  -2  13   4       12.53        9.75      1.15 o
  -1  13   4       14.80       16.68      1.14 o
   0  13   4       27.85       28.75      1.05 o
   1  13   4        7.32        5.72      0.77 o
   2  13   4       19.05       12.29      1.41 o
   3  13   4       10.06       11.78      2.23 o
   4  13   4        7.18        8.75      1.56 o
   5  13   4       88.30       89.71      3.31 o
  -5  14   4       10.93        9.22      1.27 o
  -4  14   4       76.74       81.59      4.15 o
  -3  14   4       72.81       64.32      2.61 o
  -2  14   4       88.49       88.37      2.23 o
  -1  14   4      233.47      228.79      3.30 o
   0  14   4       22.52       17.66      1.04 o
   1  14   4       72.69       68.83      3.11 o
   2  14   4       13.73        7.20      1.51 o
   3  14   4        1.25        1.65      0.99 o
   4  14   4       57.26       68.83      4.52 o
   5  14   4       11.22        8.41      1.45 o
  -5  15   4       50.05       48.19      3.44 o
  -4  15   4       91.76       84.96      8.48 o
  -3  15   4       50.21       49.51      2.51 o
  -2  15   4       24.28       23.78      1.81 o
  -1  15   4     1268.95     1236.07     12.51 o
   0  15   4      168.66      162.52      2.41 o
   1  15   4       74.79       60.07      3.13 o
   2  15   4       79.69       61.59      2.12 o
   3  15   4        1.45        0.67      0.69 o
   4  15   4        9.96       15.89      3.76 o
   5  15   4       84.06       90.50      8.28 o
  -5  16   4       18.74       16.30      1.71 o
  -4  16   4       12.33        7.51      3.80 o
  -3  16   4       31.57       27.96      2.73 o
  -2  16   4      170.91      164.47      4.15 o
  -1  16   4      305.19      302.19      6.58 o
   0  16   4      114.71      107.75      4.11 o
   1  16   4      118.40      131.69      3.12 o
   2  16   4       34.77       41.86      1.95 o
   3  16   4       40.00       38.02      3.12 o
   4  16   4      152.27      167.11      9.46 o
  -5  17   4       40.36       42.90      2.51 o
  -4  17   4       35.40       25.05      2.90 o
  -3  17   4       12.17       10.35      1.79 o
  -2  17   4        0.31        0.41      0.65 o
  -1  17   4      537.78      534.69      9.93 o
   0  17   4       85.39       95.95      2.29 o
   1  17   4      937.97      934.77      9.89 o
   2  17   4       53.58       53.14      2.75 o
   3  17   4       10.86        7.33      1.18 o
   4  17   4       12.58       12.47      2.36 o
  -5  18   4        0.36        1.55      0.92 o
  -4  18   4        3.39        4.22      1.43 o
  -3  18   4       25.96       21.78      2.14 o
  -2  18   4        4.44        7.15      1.92 o
  -1  18   4        0.03        1.21      1.50 o
   0  18   4       88.75       83.71      2.43 o
   1  18   4      226.32      227.35      5.24 o
   2  18   4       28.65       29.19      4.39 o
   3  18   4       43.93       47.39      2.40 o
   4  18   4       42.31       52.87      3.42 o
  -5  19   4        0.02        0.70      0.94 o
  -4  19   4       13.54       14.71      2.33 o
  -3  19   4       36.72       35.58      2.49 o
  -2  19   4        0.03       -0.37      0.81 o
  -1  19   4        1.77        2.96      1.35 o
   0  19   4       80.06       80.39      3.46 o
   1  19   4      160.89      166.40      3.68 o
   2  19   4       20.25       16.60      1.95 o
   3  19   4       22.82       22.97      2.52 o
   4  19   4       29.36       35.70      3.25 o
  -4  20   4       13.94       13.96      2.34 o
  -3  20   4       31.71       32.24      2.89 o
  -2  20   4       29.45       29.94      2.72 o
  -1  20   4       80.60       85.09      2.88 o
   0  20   4        1.10        1.05      0.82 o
   1  20   4       10.38       11.61      1.69 o
   2  20   4        0.08        1.35      0.80 o
   3  20   4       52.81       49.99      2.73 o
   4  20   4        0.01        0.50      1.11 o
  -4  21   4        2.94        5.04      2.29 o
  -3  21   4        0.25        0.22      0.94 o
  -2  21   4        6.04        3.97      1.55 o
  -1  21   4       21.36       17.72      1.62 o
   0  21   4       24.76       21.52      2.04 o
   1  21   4        7.88        7.14      2.94 o
   2  21   4        0.84        0.68      0.85 o
   3  21   4       72.57       74.44      3.10 o
   4  21   4       20.23       16.96      2.48 o
  -4  22   4       11.77       14.71      2.17 o
  -3  22   4        0.00        0.34      1.09 o
  -2  22   4       26.34       30.10      2.20 o
  -1  22   4      131.44      130.53      3.49 o
   0  22   4        0.17       -0.09      1.18 o
   1  22   4        5.38        3.88      1.33 o
   2  22   4       48.80       45.94      4.45 o
   3  22   4       17.82       18.54      1.93 o
  -4  23   4       36.67       38.87      5.99 o
  -3  23   4        1.78        1.65      1.17 o
  -2  23   4        7.84        8.17      1.29 o
  -1  23   4        1.85        4.93      1.39 o
   0  23   4       16.33       16.33      3.02 o
   1  23   4       46.60       50.17      4.97 o
   2  23   4        2.29        0.65      1.18 o
   3  23   4        1.24        1.02      0.96 o
  -3  24   4       13.02       10.33      2.66 o
  -2  24   4        0.39        0.08      0.77 o
  -1  24   4       22.09       21.67      1.96 o
   0  24   4       10.98        8.46      2.30 o
   1  24   4       56.73       53.32      4.46 o
   2  24   4       15.54       18.74      3.92 o
   3  24   4        0.00       -0.47      0.89 o
  -3  25   4       43.66       48.13      3.93 o
  -2  25   4        3.55        1.52      0.74 o
  -1  25   4       56.45       53.75      3.85 o
   0  25   4       61.67       67.39      5.15 o
   1  25   4       89.79      101.56      6.34 o
   2  25   4        5.93        6.10      1.53 o
   3  25   4        1.34        0.44      1.13 o
  -3  26   4        5.08        2.90      2.22 o
  -2  26   4       33.84       32.71      2.24 o
  -1  26   4        2.97        2.42      1.18 o
   0  26   4       12.44       11.29      2.82 o
   1  26   4        4.34        2.65      1.84 o
   2  26   4       54.54       72.70      8.80 o
  -2  27   4       91.17      100.08      4.45 o
  -1  27   4        1.96        0.39      0.98 o
   0  27   4       27.38       28.44      4.33 o
   1  27   4        4.15        5.25      2.29 o
   2  27   4       13.86       13.74      2.23 o
  -2  28   4       30.66       22.01      2.56 o
  -1  28   4       40.54       46.31      3.54 o
   0  28   4        5.77        7.29      2.55 o
   1  28   4       63.24       59.51      6.07 o
  -1  29   4        7.06        3.42      2.19 o
   0  29   4       21.01       22.59      4.06 o
  -5   0   5        3.08        2.60      1.74 o
  -3   0   5       38.26       32.35      2.15 o
  -1   0   5      138.89      140.03      2.57 o
   1   0   5      144.15      132.91      3.15 o
   3   0   5        3.19        5.21      1.92 o
   5   0   5       82.04       87.74      6.84 o
  -6   1   5       11.03       11.95      2.31 o
  -5   1   5       12.66       11.97      2.08 o
  -4   1   5       36.39       39.00      1.54 o
  -3   1   5       50.26       55.01      1.79 o
  -2   1   5       79.90       78.05      1.66 o
  -1   1   5       89.75       82.75      1.34 o
   0   1   5       45.18       45.58      1.12 o
   1   1   5       36.23       35.10      1.02 o
   2   1   5        3.49        3.33      0.66 o
   3   1   5      131.93      138.72      5.26 o
   4   1   5        1.72        5.08      1.55 o
   5   1   5      120.24      133.99      6.06 o
  -6   2   5       55.65       55.23     11.79 o
  -5   2   5        9.91        8.07      1.77 o
  -4   2   5        1.23        2.49      0.86 o
  -3   2   5        3.06        2.13      0.71 o
  -2   2   5       21.41       17.78      1.11 o
  -1   2   5       28.10       30.16      0.81 o
   0   2   5       37.57       34.16      0.90 o
   1   2   5       19.73       17.37      0.78 o
   2   2   5      911.88      877.58     11.74 o
   3   2   5        4.76        2.05      1.10 o
   4   2   5       26.47       22.30      3.79 o
   5   2   5        2.27        5.06      1.73 o
  -6   3   5        0.67       -0.24      1.22 o
  -5   3   5       15.91        9.73      2.05 o
  -4   3   5       43.09       39.67      1.65 o
  -3   3   5        1.69        0.58      0.64 o
  -2   3   5       90.12       82.25      1.61 o
  -1   3   5       44.14       33.65      0.85 o
   0   3   5       84.61       81.76      1.43 o
   1   3   5        4.80        4.30      0.44 o
   2   3   5      673.78      663.36     10.20 o
   3   3   5       15.24       17.82      2.75 o
   4   3   5       92.46       94.21      4.65 o
   5   3   5       20.32       36.54      7.98 o
  -6   4   5       23.32       27.28      3.31 o
  -5   4   5       27.55       28.53      1.37 o
  -4   4   5        1.70        1.77      0.58 o
  -3   4   5        2.53        3.94      0.83 o
  -2   4   5       44.34       41.06      1.14 o
  -1   4   5      232.53      253.20      2.69 o
   0   4   5      633.94      664.92      5.64 o
   1   4   5       98.23       97.65      1.72 o
   2   4   5      432.34      425.01      8.64 o
   3   4   5        8.15        4.95      1.34 o
   4   4   5       12.42       12.69      1.39 o
   5   4   5        0.05       -0.33      1.24 o
  -6   5   5       30.02       26.14      6.68 o
  -5   5   5       26.49       26.23      2.88 o
  -4   5   5       55.70       58.71      2.41 o
  -3   5   5      231.64      246.48      5.65 o
  -2   5   5       27.58       27.91      1.02 o
  -1   5   5      410.97      424.96      3.91 o
   0   5   5      126.28      136.32      2.04 o
   1   5   5        7.53        9.41      0.61 o
   2   5   5      359.80      321.63      6.04 o
   3   5   5        4.11        5.69      1.48 o
   4   5   5       40.53       33.96      1.98 o
   5   5   5       56.60       61.32     10.61 o
  -6   6   5       58.02       51.97      4.49 o
  -5   6   5       36.44       38.29      1.83 o
  -4   6   5      195.07      205.58      4.69 o
  -3   6   5      100.65       96.11      2.26 o
  -2   6   5        0.00        0.35      0.31 o
  -1   6   5      228.88      254.59      2.89 o
   0   6   5       18.10       20.16      1.00 o
   1   6   5        6.78        7.40      0.73 o
   2   6   5        1.96        2.13      0.71 o
   3   6   5       64.27       57.42      3.69 o
   4   6   5      100.12       96.30      3.16 o
   5   6   5        0.68        2.29      1.85 o
  -6   7   5        0.25        0.21      1.23 o
  -5   7   5        9.27       10.01      1.73 o
  -4   7   5       35.29       35.35      2.06 o
  -3   7   5      945.49      965.22     15.75 o
  -2   7   5        0.29        0.28      0.41 o
  -1   7   5      222.50      230.97      3.37 o
   0   7   5       20.19       26.43      1.05 o
   1   7   5        3.83        2.47      0.51 o
   2   7   5       11.29        8.67      0.98 o
   3   7   5       45.62       46.89      6.30 o
   4   7   5        1.01        1.00      0.71 o
   5   7   5       20.31       22.82      5.26 o
  -6   8   5        3.62        4.46      1.81 o
  -5   8   5       18.09       16.24      3.60 o
  -4   8   5       17.37       14.98      1.80 o
  -3   8   5      309.76      310.35      5.58 o
  -2   8   5        0.07        0.36      0.39 o
  -1   8   5        2.80        2.62      0.52 o
   0   8   5       87.07       88.82      1.79 o
   1   8   5        3.41        1.92      0.48 o
   2   8   5      229.04      222.27      3.98 o
   3   8   5       86.25       73.42      7.44 o
   4   8   5       72.61       76.35      2.90 o
   5   8   5        0.40       -0.48      1.25 o
  -6   9   5       11.72        6.07      3.33 o
  -5   9   5       12.24       13.28      1.73 o
  -4   9   5       53.41       50.63      3.77 o
  -3   9   5      227.32      236.53      4.35 o
  -2   9   5      248.05      227.59      3.45 o
  -1   9   5      521.96      511.38      7.29 o
   0   9   5      340.32      348.29      4.14 o
   1   9   5        0.12        0.07      0.38 o
   2   9   5      135.93      122.52      2.85 o
   3   9   5       27.52       18.84      3.73 o
   4   9   5        0.06        0.87      0.84 o
   5   9   5        2.84        1.07      2.14 o
  -5  10   5        2.35        1.80      0.89 o
  -4  10   5        0.04       -0.87      0.87 o
  -3  10   5        0.05        0.88      0.51 o
  -2  10   5      148.59      148.02      2.85 o
  -1  10   5       60.52       56.02      1.38 o
   0  10   5       16.27       19.34      1.40 o
   1  10   5       68.61       58.93      1.78 o
   2  10   5       31.30       19.00      1.35 o
   3  10   5       88.71       74.41      3.96 o
   4  10   5       29.26       29.71      3.46 o
   5  10   5       36.25       48.30      6.47 o
  -5  11   5       30.17       28.63      2.40 o
  -4  11   5        0.78        1.20      1.09 o
  -3  11   5       22.58       21.80      2.47 o
  -2  11   5      351.78      352.17      6.04 o
  -1  11   5      136.45      134.90      2.22 o
   0  11   5       20.01       17.49      1.49 o
   1  11   5        0.02        0.69      0.53 o
   2  11   5       23.09       19.69      2.05 o
   3  11   5        4.81        2.96      1.29 o
   4  11   5        0.92        2.09      0.92 o
   5  11   5        6.22        5.76      1.24 o
  -5  12   5        4.62        3.61      0.98 o
  -4  12   5      101.19      106.90      4.87 o
  -3  12   5       49.47       46.33      2.47 o
  -2  12   5      417.90      427.84      6.25 o
  -1  12   5      202.83      206.65      2.89 o
   0  12   5       37.47       36.37      1.31 o
   1  12   5       38.77       50.47      1.87 o
   2  12   5       35.09       28.63      1.69 o
   3  12   5       93.46       96.16      4.47 o
   4  12   5       14.48       16.38      2.48 o
   5  12   5       13.63       13.18      3.90 o
  -5  13   5        9.30        8.38      1.33 o
  -4  13   5       17.54       15.89      2.35 o
  -3  13   5       52.03       50.61      3.90 o
  -2  13   5      398.19      390.60      5.95 o
  -1  13   5        2.19        2.75      0.65 o
   0  13   5      152.14      141.15      3.05 o
   1  13   5        0.03        0.14      0.53 o
   2  13   5        0.01        0.42      0.58 o
   3  13   5        0.86        0.46      0.75 o
   4  13   5       16.72       16.18      3.85 o
  -5  14   5      104.48      105.30      3.63 o
  -4  14   5       67.71       66.99      3.94 o
  -3  14   5        2.48        2.63      0.81 o
  -2  14   5       75.62       78.92      2.73 o
  -1  14   5        0.47       -0.03      0.45 o
   0  14   5       71.52       66.74      2.09 o
   1  14   5      140.84      128.84      3.84 o
   2  14   5        1.05        2.09      0.74 o
   3  14   5        3.34        3.90      1.02 o
   4  14   5      132.45      140.74      8.84 o
  -5  15   5       34.79       35.88      3.44 o
  -4  15   5      111.01      116.58      6.59 o
  -3  15   5       88.86       90.34      3.73 o
  -2  15   5       21.30       18.39      1.40 o
  -1  15   5        0.39        0.07      0.49 o
   0  15   5       24.44       25.00      1.54 o
   1  15   5       28.92       36.36      1.92 o
   2  15   5      130.70      120.50      3.11 o
   3  15   5       15.73       13.25      1.79 o
   4  15   5       17.19       21.98      4.36 o
  -5  16   5        0.38        0.31      0.86 o
  -4  16   5        4.62        5.40      1.61 o
  -3  16   5       29.52       29.60      2.27 o
  -2  16   5        3.38        4.25      0.91 o
  -1  16   5      200.52      192.93      3.97 o
   0  16   5      139.94      139.52      7.26 o
   1  16   5      547.38      504.70      7.20 o
   2  16   5       28.42       21.70      1.60 o
   3  16   5       19.13       25.77      2.06 o
   4  16   5       96.90      103.70      7.60 o
  -5  17   5        1.11        0.98      0.96 o
  -4  17   5        4.93        2.90      2.44 o
  -3  17   5        0.13        0.20      0.94 o
  -2  17   5        0.02       -0.21      0.55 o
  -1  17   5       24.95       22.10      1.69 o
   0  17   5       39.68       41.00      2.61 o
   1  17   5       36.03       44.26      2.03 o
   2  17   5       84.65       78.96      2.60 o
   3  17   5      120.70      131.37      4.43 o
   4  17   5       16.96       19.29      4.15 o
  -4  18   5        0.34        0.38      1.14 o
  -3  18   5      106.47      109.59      3.79 o
  -2  18   5        1.52        0.67      0.64 o
  -1  18   5       60.42       61.62      3.64 o
   0  18   5        0.40        1.24      0.85 o
   1  18   5       25.55       23.94      1.68 o
   2  18   5        0.82        0.20      0.76 o
   3  18   5      152.75      168.17      4.62 o
   4  18   5        0.47        0.50      2.20 o
  -4  19   5        0.03       -0.04      0.88 o
  -3  19   5       50.56       51.74      3.14 o
  -2  19   5      111.63      112.83      3.56 o
  -1  19   5        1.88        1.33      1.44 o
   0  19   5       73.02       67.72      3.18 o
   1  19   5        0.69        1.48      0.76 o
   2  19   5       48.68       46.87      2.62 o
   3  19   5       37.46       38.95      2.60 o
   4  19   5      101.52      114.64      8.28 o
  -4  20   5        6.85        6.98      1.43 o
  -3  20   5       20.07       18.90      2.01 o
  -2  20   5        5.53        5.96      1.10 o
  -1  20   5        7.64        7.30      1.42 o
   0  20   5        6.53        9.23      1.74 o
   1  20   5        6.19        8.46      1.63 o
   2  20   5        0.29        0.70      0.85 o
   3  20   5        7.44        7.51      1.41 o
  -4  21   5        1.13        0.98      1.01 o
  -3  21   5        0.76        0.35      1.05 o
  -2  21   5       52.97       65.73      5.16 o
  -1  21   5        1.33        0.96      0.88 o
   0  21   5      255.11      270.53      6.95 o
   1  21   5       17.67       16.00      2.12 o
   2  21   5        0.36       -0.06      0.80 o
   3  21   5       13.84       14.75      1.78 o
  -4  22   5       13.45       14.55      2.27 o
  -3  22   5        2.57        1.50      0.93 o
  -2  22   5        2.89        1.01      0.85 o
  -1  22   5        0.02        0.91      0.87 o
   0  22   5       38.60       37.47      6.83 o
   1  22   5       10.29       11.97      2.68 o
   2  22   5        0.41        1.11      1.07 o
   3  22   5      161.82      181.73      5.21 o
  -3  23   5        9.98       10.37      1.88 o
  -2  23   5       22.33       23.46      2.10 o
  -1  23   5       53.46       60.50      7.00 o
   0  23   5       13.89       14.94      3.10 o
   1  23   5       63.23       70.97      5.29 o
   2  23   5        1.98        0.87      1.19 o
   3  23   5       34.44       40.34      2.88 o
  -3  24   5        0.16        1.01      1.00 o
  -2  24   5       28.19       31.76      2.45 o
  -1  24   5        1.60        3.32      1.20 o
   0  24   5      108.59      121.94      7.12 o
   1  24   5       68.46       76.71      5.61 o
   2  24   5       30.66       32.68      3.15 o
  -3  25   5       34.87       40.64      3.22 o
  -2  25   5        0.20        2.74      1.16 o
  -1  25   5       26.66       25.29      4.31 o
   0  25   5       37.79       37.52      4.85 o
   1  25   5      152.25      168.76      8.59 o
   2  25   5       10.23       11.58      2.08 o
  -2  26   5        4.15        2.44      0.94 o
  -1  26   5       33.16       35.04      4.89 o
   0  26   5       29.29       19.84      3.69 o
   1  26   5        5.59        6.64      2.54 o
  -1  27   5        1.89        1.85      2.04 o
   0  27   5        0.03        0.44      1.81 o
   1  27   5        9.59       10.74      3.00 o
  -6   0   6      110.47      121.71      8.49 o
  -4   0   6       17.19       19.25      2.05 o
  -2   0   6      489.67      507.09      9.58 o
   0   0   6       15.15       15.97      1.01 o
   2   0   6      293.97      259.37     10.86 o
   4   0   6        0.65        3.20      1.95 o
  -6   1   6        1.07        1.69      1.54 o
  -5   1   6       35.00       35.52      1.59 o
  -4   1   6       59.39       64.95      1.91 o
  -3   1   6        4.03        2.99      1.17 o
  -2   1   6      200.35      180.34      3.46 o
  -1   1   6      436.56      440.67      4.56 o
   0   1   6        0.12        0.57      0.32 o
   1   1   6      979.60      933.86     11.22 o
   2   1   6       31.03       30.93      1.81 o
   3   1   6       13.66       10.36      1.92 o
   4   1   6      183.74      191.76      7.07 o
   5   1   6        0.00        1.62      1.50 o
  -5   2   6      115.95      128.51      2.81 o
  -4   2   6        9.04        9.20      0.91 o
  -3   2   6        0.07        0.23      0.53 o
  -2   2   6       56.71       65.44      2.02 o
  -1   2   6      116.95      120.12      2.75 o
   0   2   6       95.04       98.02      1.94 o
   1   2   6        3.54        2.27      0.69 o
   2   2   6        0.01        0.09      0.56 o
   3   2   6       11.28        9.37      1.81 o
   4   2   6       21.99       19.37      2.73 o
   5   2   6       43.31       48.20      4.52 o
  -5   3   6        8.33        8.10      1.00 o
  -4   3   6      123.05      133.54      4.48 o
  -3   3   6        5.55        3.08      0.69 o
  -2   3   6       56.36       55.02      2.36 o
  -1   3   6        8.33        9.86      0.76 o
   0   3   6        8.14        7.40      0.68 o
   1   3   6       17.66       20.95      1.30 o
   2   3   6       23.79       21.98      1.51 o
   3   3   6        4.26        0.92      1.00 o
   4   3   6      107.81      103.62      5.14 o
   5   3   6        0.19       -0.82      1.30 o
  -5   4   6        0.40        0.52      0.49 o
  -4   4   6       20.84       19.24      1.48 o
  -3   4   6       94.45       92.66      2.50 o
  -2   4   6       18.93       17.88      1.28 o
  -1   4   6       18.60       19.28      1.11 o
   0   4   6      312.00      317.03      4.48 o
   1   4   6       15.29       12.90      1.04 o
   2   4   6      183.22      169.65      4.42 o
   3   4   6       24.72       16.61      2.29 o
   4   4   6        0.53       -0.18      0.81 o
   5   4   6        1.50        1.39      1.51 o
  -5   5   6        1.68        1.63      0.58 o
  -4   5   6       82.11       81.10      3.14 o
  -3   5   6        5.79        5.59      0.86 o
  -2   5   6      153.52      147.68      4.06 o
  -1   5   6        4.57        7.23      1.10 o
   0   5   6       81.94       81.88      1.88 o
   1   5   6      205.18      199.17      3.14 o
   2   5   6       94.30       89.13      3.23 o
   3   5   6        8.39       10.92      1.96 o
   4   5   6        7.66        5.26      1.13 o
   5   5   6      101.06      125.63      6.17 o
  -5   6   6        0.23        0.01      0.50 o
  -4   6   6       73.80       68.37      3.67 o
  -3   6   6        2.78        1.24      0.52 o
  -2   6   6        1.70        1.17      0.53 o
  -1   6   6        7.03        5.72      0.84 o
   0   6   6       21.02       22.83      1.32 o
   1   6   6        3.48        3.67      0.69 o
   2   6   6       73.74       77.45      3.10 o
   3   6   6       56.70       53.12      4.02 o
   4   6   6       25.69       28.24      2.69 o
  -5   7   6        9.15        9.18      1.11 o
  -4   7   6        2.40        1.63      0.89 o
  -3   7   6      104.94      105.53      3.43 o
  -2   7   6        0.18        0.06      0.64 o
  -1   7   6       11.45       14.35      1.04 o
   0   7   6       29.07       36.55      2.13 o
   1   7   6      103.31      100.67      2.41 o
   2   7   6      147.95      125.87      3.79 o
   3   7   6        0.20        1.22      1.10 o
   4   7   6       49.50       47.92      2.63 o
  -5   8   6        5.70        6.14      0.78 o
  -4   8   6       15.17       13.01      2.14 o
  -3   8   6       12.78       10.08      1.12 o
  -2   8   6       67.64       68.95      2.55 o
  -1   8   6      392.13      378.33      5.66 o
   0   8   6       53.37       52.19      1.70 o
   1   8   6       86.37       76.55      2.12 o
   2   8   6       27.34       17.07      2.04 o
   3   8   6        0.88        1.80      1.18 o
   4   8   6        0.49        0.97      0.85 o
  -5   9   6        9.79        8.36      1.31 o
  -4   9   6      210.60      198.29      9.13 o
  -3   9   6        9.32        8.45      1.07 o
  -2   9   6       28.79       26.60      1.58 o
  -1   9   6      203.37      197.40      3.71 o
   0   9   6        0.01        0.05      0.42 o
   1   9   6        5.53        4.71      0.76 o
   2   9   6       11.71        6.03      1.16 o
   3   9   6       65.55       61.28      3.97 o
   4   9   6       32.42       35.58      4.35 o
  -5  10   6       11.92       10.81      1.59 o
  -4  10   6      183.34      188.39      7.40 o
  -3  10   6       77.81       74.93      2.46 o
  -2  10   6      128.61      132.57      2.87 o
  -1  10   6       42.26       38.64      1.68 o
   0  10   6        1.81        1.56      0.63 o
   1  10   6        7.81        7.27      1.12 o
   2  10   6        2.66        2.34      0.90 o
   3  10   6      279.05      267.27      8.03 o
   4  10   6       78.68       87.21      3.40 o
  -5  11   6      137.94      142.61      5.45 o
  -4  11   6      175.68      166.27      7.88 o
  -3  11   6        0.10        1.05      0.63 o
  -2  11   6      103.28      103.75      3.43 o
  -1  11   6       11.43       12.37      1.02 o
   0  11   6      112.06      101.85      2.73 o
   1  11   6       66.85       55.16      2.15 o
   2  11   6       60.96       67.88      2.97 o
   3  11   6       24.12       28.66      3.06 o
   4  11   6       41.42       44.53      4.12 o
  -5  12   6        9.37       11.18      1.84 o
  -4  12   6       12.88       12.07      3.42 o
  -3  12   6        0.75        0.70      0.88 o
  -2  12   6      133.91      133.56      5.04 o
  -1  12   6       87.84       81.87      2.38 o
   0  12   6      199.24      190.81      4.79 o
   1  12   6       41.62       30.59      2.08 o
   2  12   6       52.03       45.03      2.76 o
   3  12   6       43.09       49.03      5.43 o
   4  12   6       46.23       48.28      4.33 o
  -5  13   6       13.42       13.97      1.84 o
  -4  13   6      110.01      105.63      5.08 o
  -3  13   6       20.93       16.51      1.47 o
  -2  13   6      314.60      326.60      6.34 o
  -1  13   6       15.38       14.43      1.62 o
   0  13   6       19.72       15.19      1.31 o
   1  13   6      103.32       86.76      2.66 o
   2  13   6        2.49        3.33      0.84 o
   3  13   6       80.25       89.59      3.52 o
   4  13   6        5.55        7.66      3.09 o
  -5  14   6       54.44       57.57      4.65 o
  -4  14   6       35.96       36.01      3.58 o
  -3  14   6        8.26        7.45      1.10 o
  -2  14   6      167.63      177.08      3.89 o
  -1  14   6        0.79        0.41      0.54 o
   0  14   6        6.37        9.55      1.30 o
   1  14   6        1.39        2.01      0.73 o
   2  14   6       17.09       16.58      2.42 o
   3  14   6       17.98       23.57      2.19 o
   4  14   6       49.99       58.38      7.07 o
  -5  15   6       13.35       10.42      6.59 o
  -4  15   6        1.95        2.05      1.40 o
  -3  15   6        1.19        0.72      0.74 o
  -2  15   6      119.86      120.05      3.18 o
  -1  15   6      181.98      178.72      4.88 o
   0  15   6       64.43       65.61      5.39 o
   1  15   6        1.35        1.52      0.72 o
   2  15   6        4.26        3.38      0.87 o
   3  15   6        1.75        0.37      0.88 o
   4  15   6       17.70       15.54      3.98 o
  -4  16   6        1.32        0.65      2.62 o
  -3  16   6        2.76        3.07      0.88 o
  -2  16   6       81.97       83.38      2.66 o
  -1  16   6       10.32        9.59      1.26 o
   0  16   6        4.50        2.88      2.04 o
   1  16   6        1.97        1.93      0.77 o
   2  16   6        1.80        1.03      0.79 o
   3  16   6        3.18        4.00      2.86 o
  -4  17   6       18.39       14.14      1.53 o
  -3  17   6        0.37        0.24      0.72 o
  -2  17   6        9.21       10.30      1.20 o
  -1  17   6       20.68       21.18      2.20 o
   0  17   6       25.78       22.25      2.67 o
   1  17   6        1.49        1.18      0.71 o
   2  17   6       19.79       20.16      1.68 o
   3  17   6       11.32       15.40      2.25 o
  -4  18   6        5.19        3.43      1.00 o
  -3  18   6       29.50       28.65      2.00 o
  -2  18   6        1.16        1.00      0.67 o
  -1  18   6       63.37       64.17      3.30 o
   0  18   6      286.81      272.14     21.04 o
   1  18   6        0.26       -0.01      0.85 o
   2  18   6        2.11        2.47      1.23 o
   3  18   6       17.18       19.17      3.45 o
  -4  19   6       17.96       15.66      1.61 o
  -3  19   6       25.20       24.41      1.89 o
  -2  19   6       53.93       51.28      3.09 o
  -1  19   6       41.67       46.50      3.02 o
   0  19   6      262.69      273.91     25.06 o
   1  19   6       35.48       33.92      2.84 o
   2  19   6        0.19        1.56      0.95 o
   3  19   6       24.92       24.81      2.94 o
  -4  20   6        0.67        0.58      0.87 o
  -3  20   6        0.86       -0.27      0.72 o
  -2  20   6       62.67       69.52      3.63 o
  -1  20   6      157.39      162.24      6.09 o
   0  20   6       78.68       73.73      3.68 o
   1  20   6       40.18       38.23      8.62 o
   2  20   6       14.10       11.04      1.57 o
   3  20   6       99.35      117.13      5.34 o
  -3  21   6        0.25        0.77      0.88 o
  -2  21   6        7.27        3.39      1.07 o
  -1  21   6        1.14        1.27      2.22 o
   0  21   6      335.28      364.35     17.89 o
   1  21   6        0.01       -1.15      1.15 o
   2  21   6       74.54       85.59      4.21 o
  -3  22   6       40.35       50.51      3.16 o
  -2  22   6       16.32       15.55      1.82 o
  -1  22   6       12.17       16.16      2.17 o
   0  22   6       48.89       40.67     11.04 o
   1  22   6        0.44        1.77      1.53 o
   2  22   6       33.52       43.33      3.58 o
  -3  23   6        0.89        1.40      1.00 o
  -2  23   6       18.85       22.36      5.07 o
  -1  23   6       50.04       53.37      8.14 o
   0  23   6        0.51        1.62      1.17 o
   1  23   6       74.52       67.73      5.42 o
   2  23   6       23.66       24.25      2.80 o
  -2  24   6       18.39       16.77      2.66 o
  -1  24   6       14.12       15.18      2.26 o
   0  24   6        4.90        4.82      2.22 o
   1  24   6       58.03       63.89      6.17 o
  -2  25   6        1.12        1.28      1.14 o
  -1  25   6        1.16        0.82      1.17 o
   0  25   6       39.49       40.19      5.18 o
   1  25   6        1.25        2.36      1.78 o
   0  26   6       59.46       62.44      6.57 o
  -5   0   7        1.04        0.09      0.79 o
  -3   0   7       40.66       36.37      2.82 o
  -1   0   7      283.23      264.65      6.54 o
   1   0   7      875.07      851.38     15.42 o
   3   0   7       58.39       61.98      6.59 o
  -5   1   7       67.21       72.86      2.14 o
  -4   1   7        5.08        6.63      1.01 o
  -3   1   7       53.12       52.62      2.18 o
  -2   1   7       24.66       27.08      1.70 o
  -1   1   7       20.26       18.74      1.39 o
   0   1   7       75.09       74.32      2.70 o
   1   1   7      317.95      309.79      5.56 o
   2   1   7      112.74      119.55      3.27 o
   3   1   7        0.47        0.50      1.55 o
   4   1   7       76.02       86.96      5.00 o
  -5   2   7       21.00       19.97      1.29 o
  -4   2   7        2.67        2.82      0.85 o
  -3   2   7       13.14       16.09      1.42 o
  -2   2   7      124.92      114.44      3.52 o
  -1   2   7       65.63       67.08      2.59 o
   0   2   7      189.53      192.72      3.20 o
   1   2   7      305.61      298.52      5.38 o
   2   2   7       17.63       18.64      1.53 o
   3   2   7       87.03       86.33      5.82 o
   4   2   7        0.20        0.57      1.33 o
  -5   3   7       25.47       26.31      1.49 o
  -4   3   7        1.08        0.91      0.71 o
  -3   3   7       39.23       35.18      1.88 o
  -2   3   7       17.01       16.00      1.71 o
  -1   3   7       44.16       44.87      1.95 o
   0   3   7       43.02       42.95      1.73 o
   1   3   7      416.62      407.19      6.57 o
   2   3   7        1.94        2.34      0.72 o
   3   3   7       10.68        6.07      2.39 o
   4   3   7        5.93        4.97      1.82 o
  -5   4   7       12.30       11.36      1.20 o
  -4   4   7        6.18        5.18      1.21 o
  -3   4   7       50.94       46.35      2.08 o
  -2   4   7       20.04       23.21      1.60 o
  -1   4   7        4.12        3.64      0.81 o
   0   4   7        0.83        0.69      0.42 o
   1   4   7       21.01       19.41      1.60 o
   2   4   7        5.23        5.82      1.15 o
   3   4   7       17.07       15.28      3.20 o
   4   4   7       16.62       20.73      2.40 o
  -5   5   7       25.80       25.30      1.49 o
  -4   5   7        5.50        6.14      1.54 o
  -3   5   7        3.28        4.18      0.87 o
  -2   5   7       26.99       25.33      1.66 o
  -1   5   7       18.75       19.56      1.44 o
   0   5   7       45.21       43.34      1.58 o
   1   5   7        2.46        1.70      0.67 o
   2   5   7       21.64       20.07      2.45 o
   3   5   7       83.49       84.59      4.67 o
   4   5   7       16.19       15.71      1.82 o
  -5   6   7       20.87       24.06      2.82 o
  -4   6   7        7.28        8.31      3.27 o
  -3   6   7       16.44       14.77      1.34 o
  -2   6   7        8.76        7.50      1.01 o
  -1   6   7       33.23       33.53      2.25 o
   0   6   7       40.44       40.82      1.89 o
   1   6   7       69.95       69.56      2.51 o
   2   6   7       46.71       48.61      3.78 o
   3   6   7        6.24        5.07      1.67 o
   4   6   7        5.98        5.90      1.34 o
  -5   7   7        4.43        3.65      1.00 o
  -4   7   7        9.14        4.96      1.25 o
  -3   7   7        0.66        1.18      0.67 o
  -2   7   7       12.91       13.33      1.27 o
  -1   7   7       33.56       35.74      1.96 o
   0   7   7       14.95       13.89      1.30 o
   1   7   7        7.44        8.22      1.32 o
   2   7   7        7.08        5.93      1.29 o
   3   7   7        0.76        0.16      2.20 o
   4   7   7       11.46        7.82      1.44 o
  -5   8   7       73.26       72.08      5.20 o
  -4   8   7      171.83      166.67      4.90 o
  -3   8   7        8.16        7.26      1.06 o
  -2   8   7        2.93        3.85      0.83 o
  -1   8   7        8.86       10.07      1.98 o
   0   8   7      182.64      177.63      3.87 o
   1   8   7        8.46        6.21      1.20 o
   2   8   7        5.05        5.26      1.63 o
   3   8   7       51.41       62.50      4.71 o
   4   8   7       24.18       25.77      2.33 o
  -5   9   7       18.38       17.42      1.63 o
  -4   9   7      182.43      175.68      5.05 o
  -3   9   7      209.93      214.21      4.53 o
  -2   9   7       96.96       98.33      4.12 o
  -1   9   7       97.86       98.46      3.93 o
   0   9   7       80.99       70.78      2.42 o
   1   9   7       43.97       41.60      2.70 o
   2   9   7        1.69        3.22      1.06 o
   3   9   7       28.21       31.76      2.54 o
   4   9   7       94.37      107.34      7.84 o
  -5  10   7      129.25      128.86      4.00 o
  -4  10   7      105.39       93.72      4.99 o
  -3  10   7      126.60      135.43      3.54 o
  -2  10   7        0.96        0.52      0.67 o
  -1  10   7        0.10        0.83      0.71 o
   0  10   7       41.60       49.56      2.50 o
   1  10   7      122.77      116.28      3.87 o
   2  10   7       88.98       79.40      3.34 o
   3  10   7       40.34       37.65      4.39 o
   4  10   7       17.61       16.67      2.87 o
  -4  11   7        0.02        0.04      0.89 o
  -3  11   7      504.97      517.05      7.88 o
  -2  11   7      199.65      206.05      4.29 o
  -1  11   7       74.65       76.22      4.92 o
   0  11   7       15.38       16.83      1.67 o
   1  11   7       56.74       54.85      2.39 o
   2  11   7       20.70       16.28      1.88 o
   3  11   7       14.10       19.15      2.09 o
  -4  12   7       22.29       24.04      2.40 o
  -3  12   7      104.04      112.87      4.02 o
  -2  12   7       13.70       11.48      1.24 o
  -1  12   7       18.60       17.59      1.69 o
   0  12   7       37.95       34.76      2.37 o
   1  12   7        0.02        0.70      0.71 o
   2  12   7       37.06       32.62      3.46 o
   3  12   7        3.01        2.91      1.15 o
  -4  13   7       37.97       38.37      2.93 o
  -3  13   7        5.97        4.91      1.00 o
  -2  13   7       45.94       48.89      2.31 o
  -1  13   7        1.83        2.18      1.08 o
   0  13   7       20.00       20.37      2.30 o
   1  13   7        0.03        1.47      0.78 o
   2  13   7        0.46        0.72      1.00 o
   3  13   7        5.02        8.94      2.06 o
  -4  14   7        8.32        8.57      1.31 o
  -3  14   7       31.22       31.68      2.38 o
  -2  14   7        0.35        2.44      0.78 o
  -1  14   7       62.78       60.37      3.26 o
   0  14   7       11.11       13.81      1.64 o
   1  14   7       37.06       32.09      2.07 o
   2  14   7       14.80       15.33      1.88 o
   3  14   7        3.11        3.18      1.14 o
  -4  15   7        9.94       11.41      1.48 o
  -3  15   7        2.82        3.15      0.97 o
  -2  15   7       46.22       50.29      2.42 o
  -1  15   7       11.56       10.92      1.79 o
   0  15   7       14.80       11.73      1.86 o
   1  15   7       26.97       27.65      1.96 o
   2  15   7        2.49        1.23      1.01 o
   3  15   7       22.67       22.15      2.27 o
  -4  16   7        1.27        0.04      0.77 o
  -3  16   7        0.07        0.45      0.82 o
  -2  16   7        2.62        3.85      0.94 o
  -1  16   7        1.50        1.18      1.70 o
   0  16   7        2.03        1.61      1.70 o
   1  16   7       32.06       30.97      2.21 o
   2  16   7        3.22        2.73      1.21 o
   3  16   7       48.93       59.17      4.02 o
  -4  17   7        3.91        2.56      0.96 o
  -3  17   7        8.83        8.25      2.17 o
  -2  17   7        3.88        3.49      1.33 o
  -1  17   7        1.19        1.18      1.27 o
   0  17   7       53.66       55.84      3.58 o
   1  17   7        8.02        4.53      1.33 o
   2  17   7       17.69       20.03      3.88 o
  -3  18   7       15.02       17.15      2.38 o
  -2  18   7        0.61        0.86      0.86 o
  -1  18   7      102.09      102.61      4.47 o
   0  18   7       13.82       12.53      2.90 o
   1  18   7       26.44       23.95      2.65 o
   2  18   7       56.39       71.95      3.59 o
  -3  19   7       18.44       15.28      1.64 o
  -2  19   7       36.48       42.41      3.18 o
  -1  19   7       49.31       50.76      4.36 o
   0  19   7        6.65        3.56      1.37 o
   1  19   7       25.86       27.95      2.93 o
   2  19   7        4.29        2.15      2.68 o
  -3  20   7        0.70       -0.11      0.83 o
  -2  20   7        5.00        5.28      1.48 o
  -1  20   7       10.88        7.71      3.82 o
   0  20   7       82.69       95.82      4.49 o
   1  20   7        1.10        1.66      1.63 o
   2  20   7      226.49      257.37     11.28 o
  -2  21   7       14.68       12.06      2.12 o
  -1  21   7        1.05        0.10      1.13 o
   0  21   7       21.30       24.12      2.81 o
   1  21   7        0.00        0.17      1.60 o
  -2  22   7       27.86       26.91      4.55 o
  -1  22   7      396.84      421.03     11.00 o
   0  22   7       50.93       64.43      4.06 o
   1  22   7       40.51       52.04      5.77 o
  -1  23   7       63.14       60.76      4.08 o
   0  23   7       84.94       92.66      4.67 o
  -4   0   8        0.91       -0.30      1.03 o
  -2   0   8       69.74       71.20      3.57 o
   0   0   8      145.21      156.18      5.60 o
   2   0   8       76.42       89.10      4.35 o
  -4   1   8       13.80       16.52      1.65 o
  -3   1   8      193.11      200.00      4.41 o
  -2   1   8        3.65        2.95      0.88 o
  -1   1   8        7.72        8.12      1.31 o
   0   1   8      167.59      172.74      4.16 o
   1   1   8        4.15        3.02      0.90 o
   2   1   8        0.00       -0.62      0.71 o
   3   1   8       56.67       57.41      5.91 o
  -4   2   8        1.04        0.20      0.76 o
  -3   2   8        5.67        3.45      0.94 o
  -2   2   8      115.49      109.37      3.12 o
  -1   2   8       73.40       70.82      2.91 o
   0   2   8      347.37      367.19     10.27 o
   1   2   8       31.98       29.88      2.20 o
   2   2   8        9.65        9.45      1.63 o
   3   2   8       54.69       64.04     10.13 o
  -4   3   8        6.13        4.63      1.27 o
  -3   3   8       35.80       39.61      2.28 o
  -2   3   8       21.95       22.65      1.71 o
  -1   3   8       65.65       68.36      2.87 o
   0   3   8      442.61      455.04      7.40 o
   1   3   8       16.95       15.21      1.63 o
   2   3   8        0.39        2.27      1.05 o
   3   3   8        5.27        5.18      1.95 o
  -4   4   8        2.58        1.18      1.06 o
  -3   4   8        2.28        2.69      0.87 o
  -2   4   8        3.22        1.57      0.80 o
  -1   4   8       13.29       12.24      2.26 o
   0   4   8       90.71       91.98      3.53 o
   1   4   8       46.91       47.74      2.60 o
   2   4   8       18.14       15.20      2.73 o
   3   4   8       18.09       21.82      6.22 o
  -4   5   8        3.71        3.49      1.74 o
  -3   5   8        0.32        0.58      0.73 o
  -2   5   8        2.27        1.11      0.75 o
  -1   5   8       13.99       10.40      1.47 o
   0   5   8       38.81       38.58      3.37 o
   1   5   8        3.78        2.18      0.97 o
   2   5   8        1.50        0.19      0.92 o
   3   5   8        5.74        3.32      1.64 o
  -4   6   8       43.98       44.69      4.34 o
  -3   6   8        9.05        8.81      1.78 o
  -2   6   8        0.97        2.61      0.82 o
  -1   6   8        9.60        9.41      1.41 o
   0   6   8       24.51       26.64      3.93 o
   1   6   8        0.40        0.55      1.04 o
   2   6   8        1.46        1.22      0.97 o
   3   6   8       14.74       13.88      2.30 o
  -4   7   8      164.58      167.02      5.09 o
  -3   7   8       62.55       62.06      2.67 o
  -2   7   8       10.68       11.02      1.32 o
  -1   7   8       10.11        8.72      1.81 o
   0   7   8       31.51       30.50      3.01 o
   1   7   8       41.79       42.42      2.91 o
   2   7   8       16.37       13.16      2.45 o
   3   7   8        2.98        1.85      1.14 o
  -4   8   8       77.82       77.77      4.95 o
  -3   8   8       62.77       60.30      3.42 o
  -2   8   8       46.86       46.53      2.45 o
  -1   8   8       54.05       60.13      4.35 o
   0   8   8        0.54       -0.58      0.95 o
   1   8   8       21.02       26.08      2.36 o
   2   8   8        2.39        2.76      1.22 o
   3   8   8       63.65       71.02      6.17 o
  -4   9   8       16.84       16.26      2.03 o
  -3   9   8        1.25        2.26      0.89 o
  -2   9   8        1.01        1.48      0.93 o
  -1   9   8       17.35       21.46      2.47 o
   0   9   8       59.98       55.43      2.94 o
   1   9   8      130.33      128.76      4.31 o
   2   9   8       60.62       62.59      3.51 o
   3   9   8       29.27       35.45      2.85 o
  -4  10   8        0.16        0.39      0.83 o
  -3  10   8       96.22      100.72      3.25 o
  -2  10   8       82.73       80.68      2.81 o
  -1  10   8       57.39       57.67      2.83 o
   0  10   8        1.85        2.15      1.01 o
   1  10   8       19.72       20.61      2.48 o
   2  10   8       22.64       27.39      2.52 o
   3  10   8        3.22        1.46      1.12 o
  -4  11   8       27.53       32.33      2.56 o
  -3  11   8       66.44       68.95      2.78 o
  -2  11   8        6.94        5.47      1.19 o
  -1  11   8        6.86        2.93      1.30 o
   0  11   8       18.31       17.66      3.07 o
   1  11   8        1.68        2.68      1.12 o
   2  11   8      228.77      230.14      6.19 o
   3  11   8      102.03      108.48      4.28 o
  -4  12   8       48.37       40.96      2.55 o
  -3  12   8      118.56      123.59      3.65 o
  -2  12   8       19.76       19.58      1.94 o
  -1  12   8        2.70        3.36      1.31 o
   0  12   8      118.42      115.36      4.90 o
   1  12   8        1.89        1.65      1.07 o
   2  12   8       26.95       28.96      2.62 o
  -3  13   8        0.89       -0.59      0.76 o
  -2  13   8       35.80       34.02      4.32 o
  -1  13   8        4.93        3.73      1.50 o
   0  13   8        8.70        9.06      1.49 o
   1  13   8       33.12       28.84      2.53 o
   2  13   8        7.66        9.73      1.73 o
  -3  14   8       36.79       34.11      2.32 o
  -2  14   8        0.14       -0.12      0.83 o
  -1  14   8       31.45       44.47      3.56 o
   0  14   8       54.93       66.44      5.27 o
   1  14   8       37.90       36.89      3.14 o
   2  14   8        3.45        5.09      1.43 o
  -3  15   8        2.32        1.50      0.92 o
  -2  15   8       32.23       36.28      2.71 o
  -1  15   8        0.60        0.00      1.04 o
   0  15   8       30.74       31.54      3.11 o
   1  15   8        0.55        0.89      1.29 o
   2  15   8        2.00        2.04      1.22 o
  -3  16   8       13.68       14.50      1.77 o
  -2  16   8       10.97        6.40      1.90 o
  -1  16   8        0.37       -0.19      1.35 o
   0  16   8        6.95        7.53      1.75 o
   1  16   8       21.89       22.33      4.31 o
   2  16   8       34.34       37.26      3.00 o
  -3  17   8        0.04        0.46      0.83 o
  -2  17   8        5.23        4.14      1.51 o
  -1  17   8        9.87        8.57      1.86 o
   0  17   8        1.17        1.98      1.41 o
   1  17   8       38.85       51.66      6.10 o
  -2  18   8       79.65       84.00      4.40 o
  -1  18   8      108.21      107.97      4.94 o
   0  18   8       16.85       12.75      3.22 o
   1  18   8       52.13       59.63      6.50 o
  -2  19   8       20.91       23.80      2.86 o
  -1  19   8        0.35        1.72      1.31 o
   0  19   8        0.95        0.54      2.42 o
   1  19   8       15.32       16.71      2.52 o
  -1  20   8      114.97      125.94      6.32 o
   0  20   8       27.17       29.56      5.27 o
  -3   0   9       47.02       42.21      7.06 o
  -1   0   9       43.17       48.12      5.56 o
   1   0   9      108.97      118.52      5.31 o
  -4   1   9       24.83       21.40      1.94 o
  -3   1   9        1.65        1.03      0.94 o
  -2   1   9       28.83       28.43      2.30 o
  -1   1   9       39.46       38.92      3.52 o
   0   1   9      308.13      309.41     15.84 o
   1   1   9        0.83        1.17      0.87 o
   2   1   9       11.70       10.43      1.51 o
  -4   2   9       25.01       30.37      2.71 o
  -3   2   9       19.16       21.34      1.88 o
  -2   2   9       14.14       16.46      1.65 o
  -1   2   9        9.30        7.64      1.87 o
   0   2   9        5.51        5.00      1.74 o
   1   2   9        5.54        5.42      1.15 o
   2   2   9       18.01       19.46      3.27 o
  -4   3   9      157.67      163.26      6.27 o
  -3   3   9       31.35       28.23      2.11 o
  -2   3   9       13.58       13.73      1.54 o
  -1   3   9        0.59        1.90      1.34 o
   0   3   9       33.10       32.03      3.53 o
   1   3   9        0.07        0.31      0.78 o
   2   3   9      133.54      138.31     11.18 o
  -4   4   9        0.57        1.17      1.20 o
  -3   4   9       42.43       39.37      2.49 o
  -2   4   9        0.33        0.68      0.99 o
  -1   4   9      110.72      123.33      5.30 o
   0   4   9        2.36        3.15      1.49 o
   1   4   9       24.88       24.02      2.42 o
   2   4   9       16.40       13.14      1.96 o
  -3   5   9       32.89       38.37      2.91 o
  -2   5   9        6.97        6.80      1.44 o
  -1   5   9      103.38      103.83      4.87 o
   0   5   9       47.63       50.41      4.21 o
   1   5   9        0.67       -0.09      0.96 o
   2   5   9        0.00        0.95      1.09 o
  -3   6   9        7.04        4.75      1.39 o
  -2   6   9        5.59        4.06      1.19 o
  -1   6   9       23.97       23.27      2.43 o
   0   6   9       35.09       36.01      3.56 o
   1   6   9       38.58       40.22      3.07 o
   2   6   9        7.10        8.88      1.72 o
  -3   7   9       15.29       12.78      1.56 o
  -2   7   9        0.00        0.01      0.97 o
  -1   7   9      142.61      142.82      5.00 o
   0   7   9        2.06        3.49      1.44 o
   1   7   9      115.84      117.96      4.45 o
   2   7   9      226.35      242.51      6.69 o
  -3   8   9        1.92        1.29      0.93 o
  -2   8   9       67.87       70.92      4.27 o
  -1   8   9       21.07       22.14      2.36 o
   0   8   9        1.80        1.91      1.37 o
   1   8   9       11.26       13.74      1.99 o
   2   8   9       13.23       11.19      3.24 o
  -3   9   9        6.90        6.08      1.27 o
  -2   9   9        2.77        2.62      1.49 o
  -1   9   9        0.12       -0.63      0.90 o
   0   9   9       29.41       38.02      4.22 o
   1   9   9        7.73        7.18      2.61 o
   2   9   9        3.77        3.55      1.43 o
  -3  10   9        7.61        4.93      1.26 o
  -2  10   9       22.77       24.90      2.34 o
  -1  10   9        0.21       -0.18      1.22 o
   0  10   9        0.01        0.48      1.84 o
   1  10   9        0.31        0.79      1.05 o
   2  10   9       10.16       11.71      1.88 o
  -3  11   9        1.63        0.90      0.99 o
  -2  11   9       31.07       29.83      2.54 o
  -1  11   9       24.05       26.22      2.95 o
   0  11   9       10.10        5.33      1.74 o
   1  11   9       29.05       34.09      2.89 o
  -3  12   9      100.73      104.51      7.74 o
  -2  12   9       22.55       22.59      2.44 o
  -1  12   9        4.94        1.95      1.39 o
   0  12   9        6.00        4.88      1.76 o
   1  12   9        4.43        2.49      3.37 o
  -2  13   9        1.81        2.38      1.37 o
  -1  13   9        8.28       10.69      3.03 o
   0  13   9       62.73       62.54      6.62 o
   1  13   9      139.16      154.66      7.69 o
  -2  14   9        2.73        2.51      2.76 o
  -1  14   9       11.27        9.66      2.01 o
   0  14   9       22.20       27.47      4.60 o
   1  14   9        5.69        7.84      2.06 o
  -2  15   9        4.62        3.13      1.55 o
  -1  15   9        1.91        1.29      2.65 o
   0  15   9        0.53        1.64      2.13 o
  -1  16   9        7.85        4.51      1.79 o
  -2   0  10       79.08       83.60      6.65 o
   0   0  10        0.25        0.38      1.99 o
  -2   1  10        0.00        1.28      1.45 o
  -1   1  10        0.50       -0.72      1.36 o
   0   1  10       10.81       11.90      2.41 o
   1   1  10       38.18       34.93      3.30 o
  -2   2  10       36.06       45.70      4.12 o
  -1   2  10       70.19       82.38     11.12 o
   0   2  10       15.24       17.52      2.88 o
   1   2  10        7.35        7.46      1.52 o
  -2   3  10        0.14        0.83      1.80 o
  -1   3  10      180.13      186.57      7.68 o
   0   3  10        0.20       -0.36      1.30 o
   1   3  10       41.69       35.59      3.09 o
  -2   4  10       86.58       91.13      4.85 o
  -1   4  10      142.21      138.93      8.60 o
   0   4  10       36.78       37.30      8.74 o
   1   4  10       22.14       21.47      2.44 o
  -2   5  10        2.50        2.68      1.27 o
  -1   5  10      152.68      162.99      6.62 o
   0   5  10        7.18        8.59      4.55 o
  -2   6  10        4.64        6.68      1.63 o
  -1   6  10        8.33        6.69      1.96 o
   0   6  10        4.12        1.54      2.00 o
  -2   7  10       26.84       28.93      5.54 o
  -1   7  10       23.19       20.99      2.96 o
   0   7  10        2.93        1.93      1.65 o
  -1   8  10        0.34        0.41      1.39 o
   0   8  10        0.24        0.72      1.51 o
  -1   9  10       11.26        6.01      2.72 o
 
